# Supplementary material for: 1,2-Bis[(2,2′:6′,2′′-terpyridin-4′-yl)­oxy]ethane
Source: Acta Crystallogr Sect E Struct Rep Online. 2012 Jul 7;68(Pt 8):o2384–5. doi: 10.1107/S1600536812030292 (PMC3414310; doi:10.1107/S1600536812030292)
Supplement: Supplementary file 1 [file e-68-o2384-sup1.cif]

##############################################################################
#                                                                            #
# This CIF contains the data in a paper accepted for publication in          #
# Acta Crystallographica Section E. It conforms to the requirements of       #
# Notes for Authors for Acta Crystallographica Section E, and has been       #
# peer reviewed under the auspices of the IUCr Commission on Journals.       #
#                                                                            #
# Full details of the Crystallographic Information File format               #
# are given in the paper "The Crystallographic Information File (CIF):       #
# a New Standard Archive File for Crystallography" by S. R. Hall, F. H.      #
# Allen and I. D. Brown [Acta Cryst. (1991), A47, 655-685].                  #
#                                                                            #
# The current version of the core CIF dictionary is obtainable from          #
# ftp://ftp.iucr.org/pub/cif_core.dic.                                       #
#                                                                            #
# Software is freely available for graphical display of the structure(s)     #
# in this CIF. For information consult the CIF software page                 #
# http://www.iucr.org/resources/cif/software.                                #
#                                                                            #
# This file may be used for bona fide research purposes within the           #
# scientific community so long as proper attribution is given to the journal # 
# article from which it was obtained.                                        #
#                                                                            #
##############################################################################
data_I
_audit_creation_method     SHELXL97
_chemical_name_systematic
;
1,2-Bis[(2,2':6',2''-terpyridin-4'-yl)oxy]ethane
;
_chemical_name_common     L1
_chemical_formula_moiety     'C32 H24 N6 O2'
_chemical_formula_sum     'C32 H24 N6 O2'
_chemical_formula_iupac     'C32 H24 N6 O2'
_chemical_formula_weight     524.58
_chemical_melting_point     ?
_symmetry_cell_setting     triclinic
_symmetry_space_group_name_H-M     'P -1'
_symmetry_space_group_name_Hall     '-P 1'
loop_
    _symmetry_equiv_pos_as_xyz
    'x, y, z'
    '-x, -y, -z'
_cell_length_a     6.2576(6)
_cell_length_b     10.0851(9)
_cell_length_c     10.2388(9)
_cell_angle_alpha     93.850(6)
_cell_angle_beta     98.760(6)
_cell_angle_gamma     102.468(5)
_cell_volume     620.20(10)
_cell_formula_units_Z     1
_cell_measurement_reflns_used     3364
_cell_measurement_theta_min     2.0
_cell_measurement_theta_max     32.8
_cell_measurement_temperature     100(2)
_exptl_crystal_description     needle
_exptl_crystal_colour     colourless
_exptl_crystal_size_max     0.20
_exptl_crystal_size_mid     0.10
_exptl_crystal_size_min     0.05
_exptl_crystal_density_diffrn     1.405
_exptl_crystal_density_meas     ?
_exptl_crystal_density_method     'not measured'
_exptl_crystal_F_000     274
_exptl_absorpt_coefficient_mu     0.091
_exptl_absorpt_correction_type     multi-scan
_exptl_absorpt_process_details     '(SADABS; Bruker, 2010)'
_exptl_absorpt_correction_T_min     0.9820
_exptl_absorpt_correction_T_max     0.9955
_exptl_special_details     ?
_diffrn_ambient_temperature     100(2)
_diffrn_radiation_type     MoK\a
_diffrn_radiation_wavelength     0.71073
_diffrn_radiation_source     'fine-focus sealed tube'
_diffrn_radiation_monochromator     graphite
_diffrn_measurement_device_type     'Bruker APEXII CCD'
_diffrn_measurement_method     '\w and \f scans'
_diffrn_detector_area_resol_mean     ?
_diffrn_reflns_number     8371
_diffrn_reflns_av_R_equivalents     0.0406
_diffrn_reflns_av_sigmaI/netI     0.0669
_diffrn_reflns_theta_min     2.02
_diffrn_reflns_theta_max     32.76
_diffrn_reflns_theta_full     25.00
_diffrn_measured_fraction_theta_max     0.971
_diffrn_measured_fraction_theta_full     0.974
_diffrn_reflns_limit_h_min     -9
_diffrn_reflns_limit_h_max     8
_diffrn_reflns_limit_k_min     -15
_diffrn_reflns_limit_k_max     15
_diffrn_reflns_limit_l_min     -15
_diffrn_reflns_limit_l_max     15
_diffrn_standards_number     0
_diffrn_standards_interval_count     0
_diffrn_standards_interval_time     0
_diffrn_standards_decay_%     0
_refine_special_details
;
Refinement of <i>F</i>^2^ against ALL reflections. The weighted <i>R</i>-factor
<i>wR</i> and goodness of fit <i>S</i> are based on <i>F</i>^2^, conventional
<i>R</i>-factors <i>R</i> are based on <i>F</i>, with <i>F</i> set to zero for
negative <i>F</i>^2^. The threshold expression of <i>F</i>^2^ >
2\s(<i>F</i>^2^) is used only for calculating <i>R</i>-factors(gt) <i>etc</i>.
and is not relevant to the choice of reflections for refinement.
<i>R</i>-factors based on <i>F</i>^2^ are statistically about twice as large
as those based on <i>F</i>, and <i>R</i>-factors based on ALL data will be
even larger.
;
_reflns_number_total     4459
_reflns_number_gt     3364
_reflns_threshold_expression     I>2\s(I)
_refine_ls_structure_factor_coef     Fsqd
_refine_ls_matrix_type     full
_refine_ls_R_factor_all     0.0775
_refine_ls_R_factor_gt     0.0616
_refine_ls_wR_factor_gt     0.1687
_refine_ls_wR_factor_ref     0.1816
_refine_ls_goodness_of_fit_ref     1.041
_refine_ls_restrained_S_all     1.041
_refine_ls_number_reflns     4459
_refine_ls_number_parameters     181
_refine_ls_number_restraints     0
_refine_ls_hydrogen_treatment     constr
_refine_ls_weighting_scheme     calc
_refine_ls_weighting_details
       'calc w = 1/[\s^2^(Fo^2^)+(0.1018P)^2^+0.0609P] where P=(Fo^2^+2Fc^2^)/3'
_atom_sites_solution_hydrogens     geom
_atom_sites_solution_primary     direct
_atom_sites_solution_secondary     difmap
_refine_ls_shift/su_max     0.001
_refine_ls_shift/su_mean     0.000
_refine_diff_density_max     0.770
_refine_diff_density_min     -0.272
_refine_ls_extinction_method     none
_refine_ls_extinction_coef     ?
loop_
    _atom_type_symbol
    _atom_type_description
    _atom_type_scat_dispersion_real
    _atom_type_scat_dispersion_imag
    _atom_type_scat_source
    C C 0.0033 0.0016 'International Tables Vol C Tables 4.2.6.8 and 6.1.1.4'
    H H 0.0000 0.0000 'International Tables Vol C Tables 4.2.6.8 and 6.1.1.4'
    N N 0.0061 0.0033 'International Tables Vol C Tables 4.2.6.8 and 6.1.1.4'
    O O 0.0106 0.0060 'International Tables Vol C Tables 4.2.6.8 and 6.1.1.4'
_computing_data_collection     'APEX2 (Bruker, 2010)'
_computing_cell_refinement     'SAINT-Plus (Bruker, 2010)'
_computing_data_reduction     'SAINT-Plus (Bruker, 2010)'
_computing_structure_solution     'SHELXL97 (Sheldrick, 2008)'
_computing_structure_refinement     'SHELXL97 (Sheldrick, 2008)'
_computing_molecular_graphics     'WinGX (Farrugia, 1999)'
_computing_publication_material     'publCIF (Westrip, 2010)'
loop_
    _atom_site_type_symbol
    _atom_site_label
    _atom_site_fract_x
    _atom_site_fract_y
    _atom_site_fract_z
    _atom_site_U_iso_or_equiv
    _atom_site_adp_type
    _atom_site_calc_flag
    _atom_site_refinement_flags
    _atom_site_occupancy
    _atom_site_symmetry_multiplicity
    _atom_site_disorder_assembly
    _atom_site_disorder_group
    C C1 0.8540(2) 0.33313(15) 0.60520(14) 0.0283(3) Uani d . 1 1 . .
    H H1 0.7963 0.3499 0.6837 0.034 Uiso calc R 1 1 . .
    C C2 1.0660(2) 0.30976(14) 0.61813(14) 0.0269(3) Uani d . 1 1 . .
    H H2 1.1508 0.3100 0.7034 0.032 Uiso calc R 1 1 . .
    C C3 1.1514(2) 0.28615(14) 0.50440(14) 0.0250(3) Uani d . 1 1 . .
    H H3 1.2977 0.2721 0.5101 0.030 Uiso calc R 1 1 . .
    C C4 1.0195(2) 0.28323(13) 0.38123(13) 0.0208(3) Uani d . 1 1 . .
    H H4 1.0724 0.2648 0.3013 0.025 Uiso calc R 1 1 . .
    C C5 0.80907(19) 0.30792(12) 0.37783(12) 0.0166(2) Uani d . 1 1 . .
    C C6 0.66344(19) 0.30803(12) 0.24834(11) 0.0162(2) Uani d . 1 1 . .
    C C7 0.5019(2) 0.38379(12) 0.24126(12) 0.0174(2) Uani d . 1 1 . .
    H H7 0.4845 0.4371 0.3173 0.021 Uiso calc R 1 1 . .
    C C8 0.36599(19) 0.37913(11) 0.11862(12) 0.0164(2) Uani d . 1 1 . .
    C C9 0.3930(2) 0.29829(12) 0.01032(12) 0.0175(2) Uani d . 1 1 . .
    H H9 0.2993 0.2913 -0.0733 0.021 Uiso calc R 1 1 . .
    C C10 0.56189(19) 0.22744(11) 0.02768(12) 0.0163(2) Uani d . 1 1 . .
    C C11 0.5964(2) 0.14184(12) -0.08808(12) 0.0176(2) Uani d . 1 1 . .
    C C12 0.7865(2) 0.09098(13) -0.08388(13) 0.0216(3) Uani d . 1 1 . .
    H H12 0.8959 0.1077 -0.0057 0.026 Uiso calc R 1 1 . .
    C C13 0.8136(2) 0.01537(14) -0.19586(14) 0.0263(3) Uani d . 1 1 . .
    H H13 0.9440 -0.0183 -0.1966 0.032 Uiso calc R 1 1 . .
    C C14 0.6474(3) -0.01030(14) -0.30669(14) 0.0286(3) Uani d . 1 1 . .
    H H14 0.6605 -0.0627 -0.3845 0.034 Uiso calc R 1 1 . .
    C C15 0.4620(3) 0.04248(14) -0.30107(14) 0.0277(3) Uani d . 1 1 . .
    H H15 0.3471 0.0234 -0.3765 0.033 Uiso calc R 1 1 . .
    C C16 0.07750(19) 0.45488(12) -0.01226(11) 0.0167(2) Uani d . 1 1 . .
    H H16A -0.0069 0.3610 -0.0461 0.020 Uiso calc R 1 1 . .
    H H16B 0.1703 0.4909 -0.0778 0.020 Uiso calc R 1 1 . .
    N N1 0.72577(19) 0.33330(12) 0.48743(11) 0.0235(2) Uani d . 1 1 . .
    N N2 0.69872(17) 0.23327(10) 0.14323(10) 0.0170(2) Uani d . 1 1 . .
    N N3 0.4356(2) 0.11876(11) -0.19559(11) 0.0231(2) Uani d . 1 1 . .
    O O1 0.21257(15) 0.45611(9) 0.11416(8) 0.0196(2) Uani d . 1 1 . .
loop_
    _atom_site_aniso_label
    _atom_site_aniso_U_11
    _atom_site_aniso_U_22
    _atom_site_aniso_U_33
    _atom_site_aniso_U_12
    _atom_site_aniso_U_13
    _atom_site_aniso_U_23
    C1 0.0317(7) 0.0380(7) 0.0155(6) 0.0149(6) -0.0030(5) -0.0009(5)
    C2 0.0312(7) 0.0294(6) 0.0178(6) 0.0113(5) -0.0085(5) 0.0004(5)
    C3 0.0227(6) 0.0284(6) 0.0231(6) 0.0116(5) -0.0060(5) 0.0004(5)
    C4 0.0200(5) 0.0256(6) 0.0177(6) 0.0111(4) -0.0015(4) 0.0004(4)
    C5 0.0185(5) 0.0175(5) 0.0138(5) 0.0074(4) -0.0016(4) 0.0011(4)
    C6 0.0174(5) 0.0184(5) 0.0135(5) 0.0077(4) -0.0004(4) 0.0020(4)
    C7 0.0195(5) 0.0191(5) 0.0145(5) 0.0095(4) -0.0006(4) 0.0007(4)
    C8 0.0170(5) 0.0170(5) 0.0164(5) 0.0085(4) -0.0004(4) 0.0025(4)
    C9 0.0199(5) 0.0192(5) 0.0141(5) 0.0092(4) -0.0015(4) 0.0012(4)
    C10 0.0181(5) 0.0166(5) 0.0148(5) 0.0075(4) -0.0001(4) 0.0007(4)
    C11 0.0218(5) 0.0166(5) 0.0150(5) 0.0080(4) 0.0003(4) 0.0005(4)
    C12 0.0251(6) 0.0205(5) 0.0201(6) 0.0110(4) -0.0005(4) -0.0003(4)
    C13 0.0348(7) 0.0236(6) 0.0247(7) 0.0154(5) 0.0060(5) 0.0007(5)
    C14 0.0449(8) 0.0234(6) 0.0188(6) 0.0127(6) 0.0046(5) -0.0028(5)
    C15 0.0399(8) 0.0247(6) 0.0162(6) 0.0103(5) -0.0044(5) -0.0037(5)
    C16 0.0175(5) 0.0184(5) 0.0148(5) 0.0089(4) -0.0022(4) 0.0015(4)
    N1 0.0245(5) 0.0319(6) 0.0155(5) 0.0141(4) -0.0016(4) -0.0004(4)
    N2 0.0190(5) 0.0179(4) 0.0146(5) 0.0081(4) -0.0007(3) 0.0007(3)
    N3 0.0292(6) 0.0233(5) 0.0158(5) 0.0103(4) -0.0034(4) -0.0019(4)
    O1 0.0219(4) 0.0248(4) 0.0145(4) 0.0155(3) -0.0033(3) -0.0008(3)
_geom_special_details
;
All s.u.'s (except the s.u. in the dihedral angle between two l.s. planes) are
estimated using the full covariance matrix. The cell s.u.'s are taken into
account individually in the estimation of s.u.'s in distances, angles and
torsion angles; correlations between s.u.'s in cell parameters are only used
when they are defined by crystal symmetry. An approximate (isotropic)
treatment of cell s.u.'s is used for estimating s.u.'s involving l.s. planes.
;
loop_
    _geom_bond_atom_site_label_1
    _geom_bond_atom_site_label_2
    _geom_bond_site_symmetry_2
    _geom_bond_distance
    _geom_bond_publ_flag
    C1 N1 . 1.3431(16) ?
    C1 C2 . 1.385(2) ?
    C1 H1 . 0.9500 ?
    C2 C3 . 1.381(2) ?
    C2 H2 . 0.9500 ?
    C3 C4 . 1.3928(16) ?
    C3 H3 . 0.9500 ?
    C4 C5 . 1.3879(16) ?
    C4 H4 . 0.9500 ?
    C5 N1 . 1.3393(17) ?
    C5 C6 . 1.4902(15) ?
    C6 N2 . 1.3457(15) ?
    C6 C7 . 1.3889(15) ?
    C7 C8 . 1.3972(15) ?
    C7 H7 . 0.9500 ?
    C8 O1 . 1.3564(13) ?
    C8 C9 . 1.3849(16) ?
    C9 C10 . 1.3945(15) ?
    C9 H9 . 0.9500 ?
    C10 N2 . 1.3404(14) ?
    C10 C11 . 1.4891(16) ?
    C11 N3 . 1.3437(14) ?
    C11 C12 . 1.3895(17) ?
    C12 C13 . 1.3865(18) ?
    C12 H12 . 0.9500 ?
    C13 C14 . 1.3859(19) ?
    C13 H13 . 0.9500 ?
    C14 C15 . 1.384(2) ?
    C14 H14 . 0.9500 ?
    C15 N3 . 1.3354(17) ?
    C15 H15 . 0.9500 ?
    C16 O1 . 1.4318(13) ?
    C16 C16 2_565 1.502(2) ?
    C16 H16A . 0.9900 ?
    C16 H16B . 0.9900 ?
loop_
    _geom_angle_atom_site_label_1
    _geom_angle_atom_site_label_2
    _geom_angle_atom_site_label_3
    _geom_angle_site_symmetry_1
    _geom_angle_site_symmetry_3
    _geom_angle
    _geom_angle_publ_flag
    N1 C1 C2 . . 123.44(13) ?
    N1 C1 H1 . . 118.3 ?
    C2 C1 H1 . . 118.3 ?
    C3 C2 C1 . . 118.57(11) ?
    C3 C2 H2 . . 120.7 ?
    C1 C2 H2 . . 120.7 ?
    C2 C3 C4 . . 118.90(12) ?
    C2 C3 H3 . . 120.6 ?
    C4 C3 H3 . . 120.6 ?
    C5 C4 C3 . . 118.52(12) ?
    C5 C4 H4 . . 120.7 ?
    C3 C4 H4 . . 120.7 ?
    N1 C5 C4 . . 123.13(10) ?
    N1 C5 C6 . . 116.44(10) ?
    C4 C5 C6 . . 120.42(11) ?
    N2 C6 C7 . . 123.58(10) ?
    N2 C6 C5 . . 116.82(9) ?
    C7 C6 C5 . . 119.60(10) ?
    C6 C7 C8 . . 117.85(10) ?
    C6 C7 H7 . . 121.1 ?
    C8 C7 H7 . . 121.1 ?
    O1 C8 C9 . . 123.90(10) ?
    O1 C8 C7 . . 116.52(10) ?
    C9 C8 C7 . . 119.58(10) ?
    C8 C9 C10 . . 118.00(10) ?
    C8 C9 H9 . . 121.0 ?
    C10 C9 H9 . . 121.0 ?
    N2 C10 C9 . . 123.59(10) ?
    N2 C10 C11 . . 117.52(10) ?
    C9 C10 C11 . . 118.88(10) ?
    N3 C11 C12 . . 122.67(11) ?
    N3 C11 C10 . . 116.21(10) ?
    C12 C11 C10 . . 121.12(10) ?
    C13 C12 C11 . . 118.78(11) ?
    C13 C12 H12 . . 120.6 ?
    C11 C12 H12 . . 120.6 ?
    C14 C13 C12 . . 118.95(12) ?
    C14 C13 H13 . . 120.5 ?
    C12 C13 H13 . . 120.5 ?
    C15 C14 C13 . . 118.25(12) ?
    C15 C14 H14 . . 120.9 ?
    C13 C14 H14 . . 120.9 ?
    N3 C15 C14 . . 123.72(12) ?
    N3 C15 H15 . . 118.1 ?
    C14 C15 H15 . . 118.1 ?
    O1 C16 C16 . 2_565 105.29(11) ?
    O1 C16 H16A . . 110.7 ?
    C16 C16 H16A 2_565 . 110.7 ?
    O1 C16 H16B . . 110.7 ?
    C16 C16 H16B 2_565 . 110.7 ?
    H16A C16 H16B . . 108.8 ?
    C5 N1 C1 . . 117.40(11) ?
    C10 N2 C6 . . 117.30(9) ?
    C15 N3 C11 . . 117.59(11) ?
    C8 O1 C16 . . 116.69(9) ?
loop_
    _geom_torsion_atom_site_label_1
    _geom_torsion_atom_site_label_2
    _geom_torsion_atom_site_label_3
    _geom_torsion_atom_site_label_4
    _geom_torsion_site_symmetry_1
    _geom_torsion_site_symmetry_2
    _geom_torsion_site_symmetry_3
    _geom_torsion_site_symmetry_4
    _geom_torsion
    _geom_torsion_publ_flag
    N1 C1 C2 C3 . . . . 0.4(2) ?
    C1 C2 C3 C4 . . . . -1.6(2) ?
    C2 C3 C4 C5 . . . . 1.72(19) ?
    C3 C4 C5 N1 . . . . -0.60(19) ?
    C3 C4 C5 C6 . . . . 179.03(11) ?
    N1 C5 C6 N2 . . . . -154.39(12) ?
    C4 C5 C6 N2 . . . . 25.96(17) ?
    N1 C5 C6 C7 . . . . 25.91(17) ?
    C4 C5 C6 C7 . . . . -153.74(12) ?
    N2 C6 C7 C8 . . . . 1.52(19) ?
    C5 C6 C7 C8 . . . . -178.80(11) ?
    C6 C7 C8 O1 . . . . -178.82(11) ?
    C6 C7 C8 C9 . . . . 1.27(18) ?
    O1 C8 C9 C10 . . . . 178.08(11) ?
    C7 C8 C9 C10 . . . . -2.02(18) ?
    C8 C9 C10 N2 . . . . 0.09(19) ?
    C8 C9 C10 C11 . . . . -178.94(11) ?
    N2 C10 C11 N3 . . . . 168.96(11) ?
    C9 C10 C11 N3 . . . . -11.94(18) ?
    N2 C10 C11 C12 . . . . -11.79(18) ?
    C9 C10 C11 C12 . . . . 167.31(12) ?
    N3 C11 C12 C13 . . . . 1.2(2) ?
    C10 C11 C12 C13 . . . . -178.02(12) ?
    C11 C12 C13 C14 . . . . -1.9(2) ?
    C12 C13 C14 C15 . . . . 0.8(2) ?
    C13 C14 C15 N3 . . . . 1.2(2) ?
    C4 C5 N1 C1 . . . . -0.62(19) ?
    C6 C5 N1 C1 . . . . 179.74(12) ?
    C2 C1 N1 C5 . . . . 0.7(2) ?
    C9 C10 N2 C6 . . . . 2.55(18) ?
    C11 C10 N2 C6 . . . . -178.40(11) ?
    C7 C6 N2 C10 . . . . -3.38(18) ?
    C5 C6 N2 C10 . . . . 176.93(10) ?
    C14 C15 N3 C11 . . . . -1.9(2) ?
    C12 C11 N3 C15 . . . . 0.7(2) ?
    C10 C11 N3 C15 . . . . 179.90(13) ?
    C9 C8 O1 C16 . . . . -1.95(18) ?
    C7 C8 O1 C16 . . . . 178.14(10) ?
    C16 C16 O1 C8 2_565 . . . 178.97(12) ?
data_global
_journal_date_recd_electronic     2012-06-26
_journal_date_accepted     2012-07-03
_journal_name_full     'Acta Crystallographica, Section E'
_journal_year     2012
_journal_volume     68
_journal_issue      8
_journal_page_first     o2384
_journal_page_last     o2385
_journal_paper_category     QO
_journal_paper_doi     10.1107/S1600536812030292
_journal_coeditor_code     FJ2578
_publ_contact_author_name     'Varvara I. Nikolayenko'
_publ_contact_author_address
;
School of Chemistry and Physics
University of KwaZulu-Natal
Private Bag X01
Scottsville 3209
Pietermaritzburg
South Africa
;
_publ_contact_author_email     207513620@stu.ukzn.ac.za
_publ_contact_author_fax     '+27(0)33 260 5009'
_publ_contact_author_phone     '+27(0)33 260 5324'
_publ_section_title
;
1,2-Bis[(2,2':6',2''-terpyridin-4'-yl)oxy]ethane
;
loop_
    _publ_author_name
    _publ_author_address
    'Varvara I. Nikolayenko'
;
School of Chemistry and Physics
University of KwaZulu-Natal
Private Bag X01
Scottsville 3209
Pietermaritzburg
South Africa
;
    'Akerman, Matthew P.'
;
School of Chemistry and Physics
University of KwaZulu-Natal
Private Bag X01
Scottsville 3209
Pietermaritzburg
South Africa
;
    'Grimmer, Craig D.'
;
School of Chemistry and Physics
University of KwaZulu-Natal
Private Bag X01
Scottsville 3209
Pietermaritzburg
South Africa
;
    'Reddy, Desigan'
;
School of Chemistry and Physics
University of KwaZulu-Natal
Private Bag X01
Scottsville 3209
Pietermaritzburg
South Africa
;
loop_
    _geom_hbond_atom_site_label_D
    _geom_hbond_atom_site_label_H
    _geom_hbond_atom_site_label_A
    _geom_hbond_site_symmetry_A
    _geom_hbond_distance_DH
    _geom_hbond_distance_HA
    _geom_hbond_distance_DA
    _geom_hbond_angle_DHA
    _geom_hbond_publ_flag
    C3 H3 N1 4_335 0.950 2.6660(10)
                                  3.555(2) 156.11(9) yes
_iucr_refine_instructions_details
;
TITL L1 in P-1
CELL  0.71073   6.2576  10.0851  10.2388   93.850   98.760  102.468
ZERR     2.00   0.0006   0.0009   0.0009    0.006    0.006    0.005
LATT   1
SFAC  C    H    N    O
UNIT  32   24   6    2
MERG   2
OMIT     0   6   3
FMAP   2
PLAN    5
SIZE     0.05   0.10   0.20
ACTA    50.00
BOND   $H
CONF
WGHT     0.10180     0.06090
L.S.   4
TEMP  -173.00
FVAR     0.19594
MOLE    1
C1    1    0.854002    0.333144    0.605202    11.00000    0.03173    0.03794 =
        0.01550   -0.00096   -0.00301    0.01488
AFIX   43
H1    2    0.796276    0.349944    0.683744    11.00000   -1.20000
AFIX    0
C2    1    1.065975    0.309778    0.618139    11.00000    0.03116    0.02939 =
        0.01777    0.00037   -0.00846    0.01135
AFIX   43
H2    2    1.150776    0.310011    0.703446    11.00000   -1.20000
AFIX    0
C3    1    1.151398    0.286140    0.504398    11.00000    0.02273    0.02840 =
        0.02310    0.00039   -0.00598    0.01165
AFIX   43
H3    2    1.297695    0.272088    0.510051    11.00000   -1.20000
AFIX    0
C4    1    1.019529    0.283239    0.381238    11.00000    0.02002    0.02558 =
        0.01771    0.00039   -0.00154    0.01105
AFIX   43
H4    2    1.072460    0.264775    0.301329    11.00000   -1.20000
AFIX    0
C5    1    0.809068    0.307921    0.377832    11.00000    0.01854    0.01748 =
        0.01382    0.00105   -0.00164    0.00736
C6    1    0.663440    0.308033    0.248348    11.00000    0.01738    0.01848 =
        0.01347    0.00200   -0.00035    0.00766
C7    1    0.501940    0.383794    0.241256    11.00000    0.01952    0.01908 =
        0.01451    0.00066   -0.00061    0.00951
AFIX   43
H7    2    0.484473    0.437067    0.317338    11.00000   -1.20000
AFIX    0
C8    1    0.365993    0.379134    0.118622    11.00000    0.01697    0.01702 =
        0.01642    0.00246   -0.00038    0.00854
C9    1    0.393025    0.298301    0.010324    11.00000    0.01989    0.01913 =
        0.01411    0.00121   -0.00154    0.00920
AFIX   43
H9    2    0.299350    0.291335   -0.073274    11.00000   -1.20000
AFIX    0
C10   1    0.561888    0.227437    0.027677    11.00000    0.01806    0.01664 =
        0.01484    0.00076   -0.00012    0.00749
C11   1    0.596402    0.141847   -0.088073    11.00000    0.02181    0.01658 =
        0.01499    0.00055    0.00033    0.00802
C12   1    0.786490    0.090971   -0.083883    11.00000    0.02507    0.02055 =
        0.02007   -0.00026   -0.00049    0.01105
AFIX   43
H12   2    0.895869    0.107686   -0.005726    11.00000   -1.20000
AFIX    0
C13   1    0.813589    0.015369   -0.195858    11.00000    0.03475    0.02362 =
        0.02475    0.00077    0.00598    0.01545
AFIX   43
H13   2    0.943993   -0.018307   -0.196601    11.00000   -1.20000
AFIX    0
C14   1    0.647430   -0.010299   -0.306692    11.00000    0.04490    0.02332 =
        0.01878   -0.00281    0.00463    0.01270
AFIX   43
H14   2    0.660457   -0.062740   -0.384479    11.00000   -1.20000
AFIX    0
C15   1    0.462022    0.042475   -0.301071    11.00000    0.03992    0.02473 =
        0.01617   -0.00365   -0.00440    0.01034
AFIX   43
H15   2    0.347045    0.023352   -0.376527    11.00000   -1.20000
AFIX    0
C16   1    0.077506    0.454888   -0.012258    11.00000    0.01752    0.01845 =
        0.01479    0.00153   -0.00222    0.00889
AFIX   23
H16A  2   -0.006852    0.360971   -0.046087    11.00000   -1.20000
H16B  2    0.170283    0.490933   -0.077816    11.00000   -1.20000
AFIX    0
N1    3    0.725769    0.333296    0.487428    11.00000    0.02454    0.03190 =
        0.01551   -0.00033   -0.00156    0.01409
N2    3    0.698722    0.233274    0.143231    11.00000    0.01901    0.01787 =
        0.01460    0.00067   -0.00068    0.00810
N3    3    0.435591    0.118751   -0.195592    11.00000    0.02924    0.02324 =
        0.01584   -0.00195   -0.00343    0.01027
O1    4    0.212563    0.456108    0.114157    11.00000    0.02186    0.02478 =
        0.01452   -0.00081   -0.00327    0.01553
HKLF    4
END
;
