# Supplementary material for: 1,2-Bis[(2,2′:6′,2′′-terpyridin-4′-yl)­oxy]ethane
Source: Acta Crystallogr Sect E Struct Rep Online. 2012 Jul 7;68(Pt 8):o2384–5. doi: 10.1107/S1600536812030292 (PMC3414310; doi:10.1107/S1600536812030292)
Supplement: Supplementary file 2 [file e-68-o2384-Isup2.hkl]

#
# h,k,l, Fc-squared, Fo-squared, sigma(Fo-squared) and status flag
#
data_I
_shelx_title ' Red1 in P-1'
_shelx_refln_list_code          4
_shelx_F_calc_maximum      158.55
_exptl_crystal_F_000       274.00
_reflns_d_resolution_high  0.6568
 
loop_
 _symmetry_equiv_pos_as_xyz
 'x, y, z'
 '-x, -y, -z'
 
_cell_length_a     6.2576
_cell_length_b    10.0851
_cell_length_c    10.2388
_cell_angle_alpha  93.850
_cell_angle_beta   98.760
_cell_angle_gamma 102.468
 
_shelx_F_squared_multiplier     1.000
 
loop_
 _refln_index_h
 _refln_index_k
 _refln_index_l
 _refln_F_squared_calc
 _refln_F_squared_meas
 _refln_F_squared_sigma
 _refln_observed_status
   1   0   0      582.10      608.07     23.24 o
   2   0   0       82.59       78.68      5.60 o
   3   0   0       48.13       66.41      2.56 o
   4   0   0        6.56        9.53      1.19 o
   5   0   0       70.53       69.89      4.30 o
   6   0   0        8.22        8.56      1.66 o
   7   0   0        8.05        6.03      1.56 o
   8   0   0       15.72       17.56      2.67 o
   9   0   0        1.23        0.72      1.56 o
  -9   1   0       45.87       45.52      6.12 o
  -8   1   0        4.48        3.13      1.47 o
  -7   1   0        6.26        8.26      1.74 o
  -6   1   0       36.78       30.89      4.04 o
  -5   1   0       47.42       43.15      2.08 o
  -4   1   0        1.62       -0.10      0.24 o
  -3   1   0      586.31      645.10     21.81 o
  -2   1   0      273.61      279.21     13.07 o
  -1   1   0     2983.14     3052.90    196.93 o
   1   1   0       53.21       42.54      1.88 o
   2   1   0       10.61       15.27      0.79 o
   3   1   0      397.50      462.78     12.92 o
   4   1   0       19.10       16.43      3.26 o
   5   1   0       10.56       11.00      1.63 o
   6   1   0       62.82       64.95      4.41 o
   7   1   0       58.76       66.46      4.78 o
   8   1   0       10.08       10.45      2.21 o
  -9   2   0       10.77        7.32      2.11 o
  -8   2   0        1.15        1.12      1.30 o
  -7   2   0       49.68       47.56      3.67 o
  -6   2   0      218.84      197.41     10.31 o
  -5   2   0        6.70       10.30      1.69 o
  -4   2   0       12.16       19.54      1.26 o
  -3   2   0      712.59      868.18     40.42 o
  -2   2   0       50.50       76.14      3.96 o
  -1   2   0      227.52      225.32     14.85 o
   1   2   0       44.75       56.26      4.17 o
   2   2   0        7.17        4.67      0.73 o
   3   2   0       34.86       34.16      1.79 o
   4   2   0       21.11       25.26      2.19 o
   5   2   0        4.28        3.81      1.19 o
   6   2   0       56.71       53.04      8.08 o
   7   2   0      170.69      145.38      8.56 o
   8   2   0        0.48       -1.04      1.29 o
  -9   3   0       53.18       57.95      4.59 o
  -8   3   0        3.74        4.84      1.56 o
  -7   3   0        3.69        5.49      1.47 o
  -6   3   0       68.09       60.91      4.95 o
  -5   3   0        3.48        3.66      0.74 o
  -4   3   0       29.96       33.45      2.37 o
  -3   3   0       60.63      148.63      7.46 o
  -2   3   0     1119.65     1217.57     56.26 o
  -1   3   0      517.99      517.59     33.60 o
   0   3   0     3447.49     3845.81    248.24 o
   1   3   0       75.49       87.26      6.25 o
   2   3   0      114.50      113.86      4.32 o
   3   3   0        0.85        1.13      0.51 o
   4   3   0       11.66       10.94      1.56 o
   5   3   0       14.12       13.89      1.93 o
   6   3   0      202.37      183.12     19.02 o
   7   3   0       23.42       24.13      3.12 o
   8   3   0       43.49       45.23      4.59 o
  -9   4   0       29.63       30.49      3.59 o
  -8   4   0        0.72        2.74      1.47 o
  -7   4   0        1.55        1.24      1.17 o
  -6   4   0        2.08        4.09      1.43 o
  -5   4   0       13.06        9.20      1.37 o
  -4   4   0       12.64       35.18      2.48 o
  -3   4   0     1040.14     1177.23     54.60 o
  -2   4   0      979.56     1061.77     49.17 o
  -1   4   0        5.23        4.51      0.69 o
   0   4   0      152.60      151.84      5.66 o
   1   4   0      954.06     1036.36     50.53 o
   2   4   0       59.99       65.18      2.25 o
   3   4   0      190.92      202.63     10.00 o
   4   4   0        1.65        1.43      0.92 o
   5   4   0       12.78       11.49      1.93 o
   6   4   0       32.42       29.18      6.25 o
   7   4   0        9.49       12.10      2.48 o
   8   4   0       74.90       62.29      7.29 o
  -9   5   0        0.01        0.23      1.37 o
  -8   5   0        7.54        6.90      1.74 o
  -7   5   0       22.01       19.93      2.48 o
  -6   5   0       45.70       38.94      3.12 o
  -5   5   0       49.62       37.16      2.74 o
  -4   5   0        0.17       -0.07      0.38 o
  -3   5   0        7.61        7.33      1.97 o
  -2   5   0      334.07      353.39     11.05 o
  -1   5   0        1.80        2.86      0.50 o
   0   5   0      625.78      642.86     19.78 o
   1   5   0      892.75      913.40     31.66 o
   2   5   0       17.72       17.04      0.93 o
   3   5   0        0.09        0.33      0.25 o
   4   5   0        8.62        9.27      1.63 o
   5   5   0       47.74       44.96      3.82 o
   6   5   0        0.06       -1.18      1.19 o
   7   5   0        0.00        0.00      1.47 o
  -9   6   0        0.17        5.47      1.84 o
  -8   6   0        8.36       12.94      2.87 o
  -7   6   0        3.02        2.75      1.25 o
  -6   6   0        9.26        7.44      1.44 o
  -5   6   0       84.60       63.33      4.04 o
  -4   6   0       33.55       28.68      1.64 o
  -3   6   0       12.46       15.07      1.59 o
  -2   6   0      511.69      522.96     14.73 o
  -1   6   0       42.81       42.18      1.61 o
   0   6   0       87.97      108.17      3.62 o
   1   6   0      155.92      151.04      5.53 o
   2   6   0       22.84       23.93      1.43 o
   3   6   0       28.87       34.94      1.90 o
   4   6   0       39.50       29.61      3.03 o
   5   6   0       68.47       58.31      4.51 o
   6   6   0        0.70        1.95      1.49 o
   7   6   0        0.08        0.17      1.63 o
  -9   7   0       30.46       32.10      3.67 o
  -8   7   0       28.16       22.29      2.93 o
  -7   7   0        8.46        8.52      1.69 o
  -6   7   0       15.23       12.37      1.93 o
  -5   7   0      452.29      350.33     17.30 o
  -4   7   0       45.85       32.46      1.91 o
  -3   7   0       32.05       34.84      3.79 o
  -2   7   0       52.47       46.39      2.11 o
  -1   7   0       61.12       57.94      2.38 o
   0   7   0      197.43      202.91      6.54 o
   1   7   0       14.16       18.11      0.94 o
   2   7   0        0.00        0.26      0.25 o
   3   7   0        0.59        0.05      0.46 o
   4   7   0       46.34       41.21      3.75 o
   5   7   0        0.04       -0.12      1.19 o
   6   7   0        0.16        0.41      1.63 o
   7   7   0        0.00        2.00      1.93 o
  -8   8   0       73.45       72.98      5.23 o
  -7   8   0       33.56       35.61      3.56 o
  -6   8   0       24.48       21.77      2.56 o
  -5   8   0        0.01        0.29      0.58 o
  -4   8   0        1.10        1.77      0.64 o
  -3   8   0       18.25       19.41      1.49 o
  -2   8   0        1.81        2.63      0.75 o
  -1   8   0       27.06       27.33      2.24 o
   1   8   0      378.82      377.07     19.92 o
   2   8   0       58.44       64.57      3.03 o
   3   8   0        0.59        0.72      0.48 o
   4   8   0        0.32        0.06      0.49 o
   5   8   0        0.37       -0.14      1.82 o
   6   8   0       10.29        6.56      2.30 o
  -8   9   0      400.17      399.58     20.44 o
  -7   9   0       27.94       30.65      3.30 o
  -6   9   0       16.59       23.99      3.26 o
  -5   9   0        2.65        3.20      0.88 o
  -4   9   0        1.37        2.05      0.72 o
  -3   9   0       60.12       61.49      3.44 o
  -2   9   0      112.58      102.35      3.80 o
  -1   9   0       33.51       34.93      2.00 o
   0   9   0      109.69      153.21      5.86 o
   1   9   0        5.80        6.86      0.60 o
   2   9   0       72.61       71.42      5.35 o
   3   9   0        9.55        9.06      1.49 o
   4   9   0        0.75        0.90      0.49 o
   5   9   0        0.09       -0.25      1.95 o
   6   9   0       24.26       17.81      3.30 o
  -8  10   0        9.43        5.73      1.84 o
  -7  10   0       32.83       33.69      3.52 o
  -6  10   0       56.18       53.72      3.01 o
  -5  10   0       87.96       79.81      3.86 o
  -4  10   0       14.79       11.58      2.24 o
  -3  10   0        5.57        5.43      0.98 o
  -2  10   0        0.95        1.82      1.04 o
  -1  10   0      146.32      147.88      6.62 o
   0  10   0       28.26       62.07      3.03 o
   1  10   0       96.67       93.42     14.46 o
   2  10   0        2.83        6.25      1.93 o
   3  10   0        0.18        0.03      0.62 o
   4  10   0        2.33        2.32      0.98 o
   5  10   0        0.55        1.18      0.83 o
  -7  11   0      161.52      135.07      8.08 o
  -6  11   0        1.53        3.48      1.07 o
  -5  11   0       31.62       29.98      4.55 o
  -4  11   0       10.21        7.82      1.21 o
  -3  11   0       30.79       29.70      3.39 o
  -2  11   0       91.28       86.73      4.22 o
  -1  11   0      250.28      269.56     11.60 o
   1  11   0        6.83        5.47      1.04 o
   2  11   0        5.96        5.73      1.04 o
   3  11   0       29.32       40.16     10.29 o
   4  11   0        0.21       -0.22      0.50 o
  -7  12   0       59.22       60.14      3.61 o
  -6  12   0        9.05       13.73      1.68 o
  -5  12   0       13.99       11.89      1.88 o
  -4  12   0        2.33        3.91      1.56 o
  -3  12   0       18.82       17.97      2.60 o
  -2  12   0      228.48      229.48     10.13 o
  -1  12   0       81.03       85.73      4.14 o
   0  12   0       95.63      111.75      5.16 o
   1  12   0        2.52        2.08      0.78 o
   2  12   0        2.15        2.08      0.78 o
   3  12   0        0.78        6.77      1.30 o
  -6  13   0        0.37        0.26      1.30 o
  -5  13   0        2.90        1.56      1.30 o
  -4  13   0        0.29        0.26      1.30 o
  -3  13   0       16.48       15.63      2.34 o
  -2  13   0       65.01       73.63      3.77 o
  -1  13   0       85.59       86.86      4.33 o
   0  13   0      160.68      173.48     10.94 o
   1  13   0        7.78       11.72      1.56 o
   2  13   0        0.64        0.78      0.78 o
  -5  14   0        6.63        5.73      1.82 o
  -4  14   0        4.21        4.17      1.82 o
  -3  14   0       42.30       35.43      3.65 o
  -2  14   0        1.74        3.39      1.30 o
  -1  14   0        2.41        1.69      0.74 o
   0  14   0        3.35       10.16      1.56 o
   1  14   0        3.05        1.56      1.04 o
  -3  15   0       14.61       15.63      2.60 o
  -2  15   0        0.48        0.52      1.04 o
  -1  15   0        0.20        1.30      1.04 o
   1 -15   1       26.02       36.21      3.13 o
   2 -15   1       31.11       33.08      3.13 o
   3 -15   1        1.92        3.13      1.30 o
  -1 -14   1       29.91       34.38      3.13 o
   0 -14   1       37.01       43.76      3.65 o
   1 -14   1      146.81      152.12      9.90 o
   2 -14   1        8.77        8.08      1.11 o
   3 -14   1        0.95        1.04      1.04 o
   4 -14   1        4.88        2.87      1.30 o
   5 -14   1       21.31       21.62      3.13 o
  -3 -13   1       10.22       14.59      1.82 o
  -2 -13   1        0.43        1.04      0.78 o
  -1 -13   1       24.80       27.87      2.60 o
   0 -13   1       40.08       46.11      3.65 o
   1 -13   1       48.96       50.15      2.76 o
   2 -13   1       19.06       15.15      1.44 o
   3 -13   1        6.65        5.47      1.56 o
   4 -13   1        9.02       10.68      2.08 o
   5 -13   1       10.78       10.16      2.08 o
   6 -13   1      129.78      116.44      8.60 o
  -4 -12   1        0.70       -0.52      2.87 o
  -3 -12   1        3.61        3.07      0.98 o
  -2 -12   1       25.11       28.39      2.34 o
  -1 -12   1       46.15       47.93      3.65 o
   0 -12   1       95.34      104.72      6.77 o
   1 -12   1       14.32       13.31      1.43 o
   2 -12   1        1.14        0.97      0.63 o
   3 -12   1        1.69        1.30      1.04 o
   4 -12   1       53.88       43.76      3.91 o
   5 -12   1       28.95       34.12      3.65 o
   6 -12   1        0.01        0.52      1.30 o
   7 -12   1        0.14        1.72      1.43 o
  -4 -11   1        3.68        3.06      0.84 o
  -3 -11   1       11.85       15.24      3.29 o
  -2 -11   1        0.27       -0.36      0.49 o
  -1 -11   1      130.47      144.05      8.86 o
   0 -11   1       32.88       38.44      2.03 o
   1 -11   1       22.24       20.70      1.56 o
   2 -11   1       86.04       83.27      4.14 o
   3 -11   1        4.08        3.39      0.81 o
   4 -11   1        0.01       -0.78      1.04 o
   5 -11   1        5.43        6.67      1.51 o
   6 -11   1       25.02       26.46      3.90 o
   7 -11   1      482.86      448.29     34.20 o
  -5 -10   1        0.04       -0.12      1.63 o
  -4 -10   1        0.65        0.78      0.49 o
  -3 -10   1       44.58       50.39      8.47 o
  -2 -10   1      165.71      190.68     11.46 o
  -1 -10   1       16.86        6.77      2.34 o
   0 -10   1      109.69      109.50      4.88 o
   1 -10   1       10.32       10.84      1.00 o
   2 -10   1        0.00       -0.43      0.43 o
   3 -10   1        1.99        1.49      0.63 o
   4 -10   1        9.94        9.76      1.26 o
   5 -10   1       23.69       19.16      1.75 o
   6 -10   1        0.00        0.50      0.74 o
   7 -10   1       13.29       13.25      2.37 o
   8 -10   1       15.52       12.71      2.44 o
  -6  -9   1        2.19        1.86      1.93 o
  -5  -9   1       12.47        6.66      2.60 o
  -4  -9   1        3.71        2.34      1.44 o
  -3  -9   1        6.10        6.66      0.88 o
  -2  -9   1        0.45        0.26      0.91 o
  -1  -9   1       43.80       40.60      3.00 o
   0  -9   1       15.33       13.75      1.06 o
   1  -9   1       24.82       23.16      1.56 o
   2  -9   1       30.77       30.80      1.57 o
   3  -9   1        0.95        0.16      0.38 o
   4  -9   1      230.22      177.02      7.26 o
   5  -9   1       13.02       11.48      2.34 o
   6  -9   1        7.12        8.03      1.26 o
   7  -9   1        1.84        1.77      1.30 o
   8  -9   1       27.49       26.63      3.30 o
  -6  -8   1       33.23       26.16      4.17 o
  -5  -8   1        7.64        6.40      1.93 o
  -4  -8   1        7.26        5.88      1.63 o
  -3  -8   1       13.39       15.02      1.94 o
  -2  -8   1       53.25       49.83      5.21 o
  -1  -8   1      110.06      113.78     15.50 o
   0  -8   1       90.63       95.10      3.78 o
   1  -8   1      125.82      129.32      4.44 o
   2  -8   1        9.40        8.57      1.43 o
   3  -8   1        7.96        6.59      0.75 o
   4  -8   1       51.14       42.92      4.96 o
   5  -8   1       47.02       37.53      2.27 o
   6  -8   1        1.06        0.65      1.11 o
   7  -8   1        0.84        2.31      1.25 o
   8  -8   1        2.90        2.84      1.63 o
  -7  -7   1        0.45       -0.06      1.63 o
  -6  -7   1       22.68       19.20      2.93 o
  -5  -7   1       11.13       10.74      2.11 o
  -4  -7   1        1.80        2.48      1.19 o
  -3  -7   1       32.95       24.12      2.67 o
  -2  -7   1      160.87      164.95      7.70 o
  -1  -7   1      210.00      220.11      7.87 o
   0  -7   1       49.51       50.66      2.14 o
   2  -7   1        1.72        2.11      0.61 o
   3  -7   1        8.85       12.57      0.94 o
   4  -7   1       55.50       48.57      2.79 o
   5  -7   1      125.06      101.63      4.55 o
   6  -7   1       96.61       71.90      4.78 o
   7  -7   1       11.02        9.04      1.93 o
   8  -7   1       12.19       17.12      4.04 o
   9  -7   1        1.39        3.10      1.74 o
  -7  -6   1        0.26       -0.31      1.56 o
  -6  -6   1       23.50       19.93      4.69 o
  -5  -6   1        1.88        2.62      1.37 o
  -4  -6   1       86.24       76.24      4.86 o
  -3  -6   1       17.76       17.49      2.03 o
  -2  -6   1       64.93       71.94      3.61 o
  -1  -6   1        0.25        0.29      0.18 o
   0  -6   1      212.28      219.33      6.93 o
   1  -6   1      607.21      612.94     17.21 o
   2  -6   1      712.47      730.07     20.47 o
   3  -6   1       25.18       33.15      2.03 o
   4  -6   1        0.16        1.51      0.56 o
   5  -6   1       43.39       39.97      3.72 o
   6  -6   1        1.63        0.00      0.92 o
   7  -6   1        0.00       -0.73      1.00 o
   8  -6   1       38.49       35.95      3.85 o
   9  -6   1        5.67        8.17      2.11 o
  -8  -5   1        6.42        6.63      2.30 o
  -7  -5   1       87.71       70.63      7.55 o
  -6  -5   1        0.58        0.44      1.19 o
  -5  -5   1       29.20       25.30      2.74 o
  -4  -5   1        0.93        1.17      0.92 o
  -3  -5   1       14.04       15.18      1.84 o
  -2  -5   1      199.99      212.84      9.56 o
  -1  -5   1     1204.39     1239.89     53.48 o
   0  -5   1      548.75      529.20     16.22 o
   1  -5   1       43.26       48.78      2.00 o
   2  -5   1       78.82       86.99      5.41 o
   3  -5   1        0.32        0.82      0.40 o
   4  -5   1        3.32        5.19      0.74 o
   5  -5   1       64.12       51.13      4.82 o
   6  -5   1       49.16       40.99      3.37 o
   7  -5   1        3.79        4.80      1.56 o
   8  -5   1       21.65       18.89      2.67 o
   9  -5   1        8.83        8.81      3.13 o
  -8  -4   1       36.54       24.37      3.32 o
  -7  -4   1       20.06       16.73      2.56 o
  -6  -4   1       23.44       19.16      2.48 o
  -5  -4   1        0.21       -0.09      0.81 o
  -4  -4   1        0.01       -0.30      0.63 o
  -3  -4   1      126.63      113.44      6.07 o
  -2  -4   1      178.61      195.89     13.55 o
  -1  -4   1        0.18        0.52      0.78 o
   0  -4   1      239.83      226.44      8.02 o
   1  -4   1       15.71       15.55      0.88 o
   2  -4   1     1365.29     1427.21     44.74 o
   3  -4   1       65.77       76.16      3.21 o
   4  -4   1        1.31        0.70      0.40 o
   5  -4   1      121.67      111.30      6.25 o
   6  -4   1       76.63       69.22      4.59 o
   7  -4   1        4.25        4.30      1.47 o
   8  -4   1       10.13        8.35      3.78 o
   9  -4   1        0.03        0.00      1.47 o
  -8  -3   1       70.55       68.03      7.94 o
  -7  -3   1       90.33       83.70      5.70 o
  -6  -3   1       18.04       20.24      2.48 o
  -5  -3   1       38.27       35.90      3.39 o
  -4  -3   1       57.32       70.99      4.22 o
  -3  -3   1        0.00        0.19      0.38 o
  -1  -3   1      344.89      361.03     23.70 o
   0  -3   1     5498.07     6410.82    413.65 o
   1  -3   1        0.34        1.63      0.43 o
   2  -3   1      240.05      269.50      9.94 o
   3  -3   1       46.08       50.36      3.03 o
   4  -3   1        2.50        1.82      0.74 o
   5  -3   1       34.19       33.70      2.87 o
   6  -3   1        1.07        2.99      1.19 o
   7  -3   1       29.30       30.88      3.26 o
   8  -3   1       35.09       35.07      3.75 o
   9  -3   1       13.27       12.36      2.48 o
  -8  -2   1       11.10       10.04      2.21 o
  -7  -2   1        0.02       -0.13      1.69 o
  -6  -2   1       45.43       44.20      3.30 o
  -5  -2   1       54.83       59.84      3.85 o
  -4  -2   1        6.34        7.64      1.19 o
  -3  -2   1      333.61      326.91     11.20 o
  -2  -2   1      783.28      839.77     32.81 o
  -1  -2   1    25137.57    26048.60   1694.46 o
   0  -2   1      325.93      431.89     28.13 o
   1  -2   1       25.09       20.58      1.82 o
   2  -2   1       91.09       82.80      4.33 o
   3  -2   1       42.25       51.21      3.03 o
   4  -2   1       15.62       21.04      1.44 o
   5  -2   1        3.55        2.91      1.00 o
   6  -2   1       76.56       84.05      5.33 o
   7  -2   1        0.13       -0.88      1.00 o
   8  -2   1        5.88        6.25      1.84 o
   9  -2   1       12.22       11.56      2.48 o
  -9  -1   1        2.20        0.72      1.56 o
  -8  -1   1        1.01        2.87      1.47 o
  -7  -1   1       51.48       46.20      3.67 o
  -6  -1   1       78.30       74.86      6.77 o
  -5  -1   1        8.77        8.72      1.29 o
  -4  -1   1      206.19      222.57      8.82 o
  -3  -1   1      112.19      132.23      4.20 o
  -2  -1   1       17.00       21.73      0.92 o
  -1  -1   1        1.24        1.04      0.26 o
   1  -1   1       91.67       81.27      5.73 o
   2  -1   1      582.96      622.00     29.01 o
   3  -1   1        1.45        1.56      0.78 o
   4  -1   1        0.01        0.22      0.40 o
   5  -1   1        0.08       -0.39      0.91 o
   6  -1   1       73.58       85.41      6.64 o
   7  -1   1        2.59        1.27      1.25 o
   8  -1   1        1.83        3.14      1.56 o
   9  -1   1        3.42        3.65      1.84 o
  -9   0   1       20.58       19.56      2.76 o
  -8   0   1        2.26        0.90      1.19 o
  -7   0   1       99.50       92.39      5.70 o
  -6   0   1        1.63        1.78      1.00 o
  -5   0   1        9.30       10.79      0.97 o
  -4   0   1      120.30      156.23      5.00 o
  -3   0   1       14.89       13.53      0.67 o
  -2   0   1      376.32      401.33     15.60 o
   0   0   1      634.03      610.32     29.17 o
   1   0   1     1955.63     1911.19     91.43 o
   2   0   1      123.79      132.54      4.86 o
   3   0   1       78.20       85.97      3.44 o
   4   0   1        0.71        0.86      0.51 o
   5   0   1      213.25      208.01     10.76 o
   6   0   1      402.49      340.30     17.22 o
   7   0   1        0.95        0.65      1.29 o
   8   0   1       14.57       15.36      2.63 o
   9   0   1        0.13        0.00      1.47 o
  -9   1   1        4.97        4.24      1.74 o
  -8   1   1        5.24        6.86      1.74 o
  -7   1   1       27.11       26.11      2.87 o
  -6   1   1        1.18        0.41      0.81 o
  -5   1   1       32.99       35.13      3.49 o
  -4   1   1        8.74       10.31      0.70 o
  -3   1   1     1155.31     1290.75     38.12 o
  -2   1   1       37.60       29.46      1.25 o
  -1   1   1      620.05      603.03     38.81 o
   1   1   1        0.60        1.82      0.78 o
   2   1   1        6.34        8.00      0.59 o
   3   1   1       29.59       29.34      1.27 o
   4   1   1       38.19       38.96      2.37 o
   5   1   1      166.12      165.98     10.16 o
   6   1   1      180.47      182.27     10.03 o
   7   1   1      130.01      124.05      7.55 o
   8   1   1        0.07        0.89      2.60 o
  -9   2   1        2.44        3.11      1.56 o
  -8   2   1        6.33        7.16      1.84 o
  -7   2   1        2.20        1.82      1.56 o
  -6   2   1       29.52       26.24      3.39 o
  -5   2   1        9.01        7.43      0.76 o
  -4   2   1      352.90      401.34     15.49 o
  -3   2   1      974.21     1022.33     38.49 o
  -2   2   1        1.02        2.41      0.65 o
  -1   2   1      169.71      174.27     11.46 o
   0   2   1     5346.10     5828.37    375.62 o
   1   2   1      390.82      422.90     16.69 o
   2   2   1       88.90      100.91      3.20 o
   3   2   1       91.80       94.17      3.13 o
   4   2   1        0.11        0.23      0.54 o
   5   2   1      106.91       88.12      5.52 o
   6   2   1       23.29       30.27      3.30 o
   7   2   1      154.04      139.54      8.47 o
   8   2   1        5.83        7.17      2.11 o
  -9   3   1       26.87       28.64      5.08 o
  -8   3   1        3.69        4.55      1.56 o
  -7   3   1       41.37       37.51      3.12 o
  -6   3   1       10.57        9.26      1.56 o
  -5   3   1        9.19        9.32      1.37 o
  -4   3   1        4.36        3.57      1.04 o
  -3   3   1      618.38      690.54     32.13 o
  -2   3   1      148.68      155.88      7.55 o
  -1   3   1        5.96        6.78      0.74 o
   0   3   1     1118.45     1108.76     33.76 o
   1   3   1      679.97      673.59     23.50 o
   2   3   1       12.14       10.71      1.04 o
   3   3   1        1.35        0.42      0.34 o
   4   3   1       30.95       34.23      2.74 o
   5   3   1        8.50        7.47      1.66 o
   6   3   1       23.57       27.91      3.26 o
   7   3   1        0.26        0.72      1.44 o
   8   3   1        8.40        6.25      2.21 o
  -9   4   1        1.07        0.64      1.37 o
  -8   4   1        0.14        0.65      1.11 o
  -7   4   1        0.67        0.38      1.00 o
  -6   4   1      103.38       88.62      5.25 o
  -5   4   1       59.56       47.03      3.12 o
  -4   4   1        1.86        2.21      0.74 o
  -3   4   1      394.77      447.92     21.08 o
  -2   4   1      664.21      779.77     36.18 o
  -1   4   1        0.17        0.16      0.20 o
   0   4   1      118.04      112.63      3.64 o
   1   4   1        2.91        2.31      0.22 o
   2   4   1       42.78       51.20      1.89 o
   3   4   1      159.03      162.29      8.10 o
   4   4   1      190.27      191.89     10.21 o
   5   4   1       35.51       35.47      5.08 o
   6   4   1        6.66        6.03      2.08 o
   7   4   1        4.36        6.64      2.19 o
   8   4   1       34.21       29.43      3.93 o
  -9   5   1       49.80       48.09      5.73 o
  -8   5   1       47.08       46.70      3.77 o
  -7   5   1        1.07        1.43      1.17 o
  -6   5   1      458.76      383.81     18.78 o
  -5   5   1      103.46       84.16      4.88 o
  -4   5   1        6.93        6.17      1.11 o
  -3   5   1       23.65       23.17      3.26 o
  -2   5   1       45.55       50.15      2.36 o
  -1   5   1       87.73       89.68      3.56 o
   0   5   1        3.26        7.51      1.24 o
   1   5   1        8.77        8.86      0.65 o
   2   5   1        4.26        5.21      0.45 o
   3   5   1      128.66      140.84      5.78 o
   4   5   1        0.54        0.59      1.00 o
   5   5   1        2.33        1.30      1.37 o
   6   5   1        1.57       -0.90      1.19 o
   7   5   1        0.25       -1.04      1.47 o
  -9   6   1       75.07       79.53      5.62 o
  -8   6   1       54.03       67.99      4.78 o
  -7   6   1        4.25        2.89      1.19 o
  -6   6   1        6.55        3.39      1.11 o
  -5   6   1        1.26        1.51      0.81 o
  -4   6   1       20.57       22.38      2.00 o
  -3   6   1        0.90        2.52      0.56 o
  -2   6   1        0.02        0.20      0.21 o
  -1   6   1       55.44       60.02      2.03 o
   0   6   1      334.36      336.88     12.43 o
   1   6   1      137.16      144.32      6.88 o
   2   6   1        2.54        4.22      0.48 o
   3   6   1        6.33        6.63      0.77 o
   4   6   1        3.98        4.73      0.79 o
   5   6   1      103.17       87.48      6.38 o
   6   6   1       22.24       16.52      2.85 o
   7   6   1        0.04       -0.48      1.56 o
  -9   7   1      165.92      172.02      9.93 o
  -8   7   1       58.36       61.67      4.59 o
  -7   7   1        0.09       -0.87      0.87 o
  -6   7   1       12.67       11.06      1.69 o
  -5   7   1        5.34        5.99      1.19 o
  -4   7   1       20.62       19.91      1.44 o
  -3   7   1       88.80       82.95      3.62 o
  -2   7   1      135.63      136.39      4.50 o
  -1   7   1      141.17      128.96      4.00 o
   0   7   1        2.72        2.36      0.38 o
   1   7   1      364.36      363.90     11.56 o
   2   7   1       14.07       14.93      1.98 o
   3   7   1        6.28        7.01      0.70 o
   4   7   1        0.82        1.69      0.49 o
   5   7   1       55.85       48.31      6.12 o
   6   7   1        4.76        2.47      2.21 o
   7   7   1        0.21        0.26      1.88 o
  -9   8   1        7.48        5.99      2.87 o
  -8   8   1      110.51      111.83      6.89 o
  -7   8   1       45.49       45.54      3.82 o
  -6   8   1       33.73       27.65      2.74 o
  -5   8   1       38.09       29.12      2.56 o
  -4   8   1        4.90        6.52      1.05 o
  -3   8   1        2.43        1.45      0.56 o
  -2   8   1      216.29      208.38      6.86 o
  -1   8   1       25.17       24.83      1.19 o
   0   8   1       98.66      104.67      4.11 o
   1   8   1       27.40       26.35      1.47 o
   2   8   1       22.94       25.10      1.54 o
   3   8   1        9.20        9.65      1.05 o
   4   8   1        0.00       -0.14      0.49 o
   5   8   1        9.11        8.96      2.30 o
   6   8   1       13.05        4.17      2.11 o
  -8   9   1      237.61      199.26     20.45 o
  -7   9   1       17.80       16.75      2.30 o
  -6   9   1       29.04       19.84      2.37 o
  -5   9   1       29.28       22.93      1.83 o
  -4   9   1        0.21       -0.47      0.49 o
  -3   9   1      186.32      173.29      7.07 o
  -2   9   1      401.35      343.94     10.98 o
  -1   9   1        2.83        3.70      0.78 o
   0   9   1       73.65       70.82      3.30 o
   1   9   1        0.02       -0.04      0.50 o
   2   9   1       45.77       45.82      2.46 o
   3   9   1        0.45        0.56      0.49 o
   4   9   1        0.61       -0.22      0.61 o
   5   9   1        4.41        5.39      0.93 o
  -8  10   1      112.49      114.96      7.26 o
  -7  10   1        3.93        3.65      1.56 o
  -6  10   1        8.04        6.78      1.56 o
  -5  10   1        8.47        9.08      1.26 o
  -4  10   1        5.49        5.45      0.97 o
  -3  10   1      139.17      118.35      8.25 o
  -2  10   1      124.49      129.50      5.89 o
  -1  10   1       83.01       76.23      3.67 o
   0  10   1        1.84        2.18      0.63 o
   1  10   1       14.73       17.03      1.30 o
   2  10   1        0.10       -0.09      0.78 o
   3  10   1        0.79        1.16      0.50 o
   4  10   1        0.89        1.05      0.70 o
   5  10   1        3.26        4.21      0.92 o
  -7  11   1        3.66        6.92      1.81 o
  -6  11   1        0.15       -0.82      0.82 o
  -5  11   1        0.48        0.30      0.74 o
  -4  11   1        1.17        1.18      0.79 o
  -3  11   1       26.13       22.92      2.87 o
  -2  11   1      208.07      190.72      8.47 o
  -1  11   1      327.24      310.70     13.26 o
   0  11   1        1.28        1.17      0.55 o
   1  11   1        1.08        0.78      0.52 o
   2  11   1        6.26        4.69      1.04 o
   3  11   1       21.81       26.31      2.08 o
   4  11   1        9.38       11.98      1.56 o
  -7  12   1        8.17        6.43      1.93 o
  -6  12   1        5.63        4.32      1.13 o
  -5  12   1       16.25       12.21      1.77 o
  -4  12   1       12.34       10.68      2.08 o
  -3  12   1        0.51        0.00      1.04 o
  -2  12   1       54.56       54.42      3.00 o
  -1  12   1        2.72        1.63      0.78 o
   0  12   1        0.02        0.52      0.55 o
   1  12   1        0.51        1.04      0.78 o
   2  12   1        0.15        0.00      0.52 o
   3  12   1       47.57       60.95      4.17 o
  -6  13   1       13.34       13.69      2.12 o
  -5  13   1       35.34       35.17      4.17 o
  -4  13   1       27.64       34.12      3.65 o
  -3  13   1        2.56        0.26      1.04 o
  -2  13   1       14.22       11.98      2.08 o
  -1  13   1        0.33       -0.39      0.55 o
   0  13   1       80.32       93.25      6.25 o
   1  13   1        1.25        1.56      0.78 o
   2  13   1        0.77        1.04      0.78 o
  -5  14   1        1.21        1.56      1.56 o
  -4  14   1        0.36        0.26      1.30 o
  -3  14   1       13.30       14.85      2.60 o
  -2  14   1        3.19        1.30      1.30 o
  -1  14   1        8.75        8.47      1.11 o
   0  14   1       41.90       43.76      3.65 o
   1  14   1        1.25        1.04      1.04 o
  -3  15   1       39.14       39.33      3.91 o
  -2  15   1       16.27       21.88      2.87 o
   1 -15   2        0.30        0.00      1.04 o
   2 -15   2        8.21        8.86      1.82 o
   3 -15   2        0.03       -0.78      1.04 o
  -1 -14   2       88.99      112.01      7.55 o
   0 -14   2       21.28       25.79      2.60 o
   1 -14   2        2.38        3.39      1.30 o
   2 -14   2       28.31       28.33      1.93 o
   3 -14   2        8.45        8.60      1.82 o
   4 -14   2        2.44        3.91      1.56 o
   5 -14   2        0.14       -0.26      1.30 o
  -3 -13   2        1.03        0.26      0.78 o
  -2 -13   2       63.36       83.62      5.73 o
  -1 -13   2       34.18       46.37      3.65 o
   0 -13   2        1.06        0.78      1.04 o
   1 -13   2       43.03       54.96      4.17 o
   2 -13   2       22.21       20.61      1.66 o
   3 -13   2        0.76        1.30      1.04 o
   4 -13   2        0.18        0.52      1.04 o
   5 -13   2       18.62       18.75      2.87 o
   6 -13   2      285.52      321.70     20.32 o
  -4 -12   2       26.26       16.59      5.60 o
  -3 -12   2       28.22       17.69      5.34 o
  -2 -12   2        0.83        0.00      0.78 o
  -1 -12   2       43.60       52.36      3.91 o
   0 -12   2       25.85       29.43      2.60 o
   1 -12   2        2.68        2.47      0.74 o
   2 -12   2        2.20        2.60      0.74 o
   3 -12   2       16.64       16.34      1.56 o
   4 -12   2        0.05        1.04      1.04 o
   5 -12   2        3.50        3.39      1.56 o
   6 -12   2        1.41        0.52      1.30 o
   7 -12   2        0.06        0.26      1.30 o
  -5 -11   2        1.47        0.00      2.60 o
  -4 -11   2        3.45        3.36      0.89 o
  -3 -11   2        3.17        4.86      1.15 o
  -2 -11   2        0.36        0.49      0.65 o
  -1 -11   2        0.14       -0.26      0.50 o
   0 -11   2        0.35        1.56      0.78 o
   1 -11   2        5.21        6.49      1.30 o
   2 -11   2        2.75        2.47      0.74 o
   3 -11   2       87.37       72.74      3.77 o
   4 -11   2        0.20        0.78      1.04 o
   5 -11   2       40.60       35.69      3.65 o
   6 -11   2        0.01       -0.52      0.90 o
   7 -11   2       68.98       66.25      3.74 o
  -5 -10   2        0.53        0.90      1.69 o
  -4 -10   2        1.50        0.91      1.47 o
  -3 -10   2        3.13        3.49      0.71 o
  -2 -10   2       10.55       11.41      2.21 o
  -1 -10   2      102.97      103.25     11.59 o
   0 -10   2       20.42       20.87      1.20 o
   1 -10   2        0.21        0.78      0.55 o
   2 -10   2        0.00        0.78      0.55 o
   3 -10   2       28.24       28.07      1.74 o
   4 -10   2       29.18       25.85      1.98 o
   5 -10   2        9.49        6.38      1.13 o
   6 -10   2       24.96       19.24      1.85 o
   7 -10   2       47.71       45.23      4.03 o
   8 -10   2        3.45        2.13      1.74 o
  -6  -9   2        7.98        3.16      1.95 o
  -5  -9   2        2.81        2.54      1.74 o
  -4  -9   2       34.84       23.64      6.25 o
  -3  -9   2       18.29       22.41      4.04 o
  -2  -9   2        8.42       10.55      0.97 o
  -1  -9   2        0.21       -0.19      0.48 o
   0  -9   2       47.17       52.13      2.26 o
   1  -9   2        2.84        4.39      1.03 o
   2  -9   2        6.87        6.49      0.81 o
   3  -9   2       39.79       36.18      1.70 o
   4  -9   2      276.54      220.60      8.79 o
   5  -9   2       36.66       28.08      4.59 o
   6  -9   2       26.10       25.34      3.27 o
   7  -9   2       31.46       27.47      2.36 o
   8  -9   2        0.88        2.00      1.63 o
  -6  -8   2        1.43        0.12      1.63 o
  -5  -8   2       13.60        9.17      2.74 o
  -4  -8   2       15.83       10.09      2.47 o
  -3  -8   2       19.33       19.28      3.39 o
  -2  -8   2        0.79        0.85      0.65 o
  -1  -8   2      187.14      198.89     16.41 o
   0  -8   2      359.06      366.70     13.02 o
   1  -8   2      129.81      133.15      5.13 o
   2  -8   2       24.49       25.95      2.37 o
   3  -8   2        7.38        8.98      0.82 o
   4  -8   2       85.16       71.42      3.40 o
   5  -8   2        1.88        0.32      0.64 o
   6  -8   2       14.96       11.57      1.44 o
   7  -8   2        8.21        6.64      1.69 o
   8  -8   2        3.38        0.90      1.44 o
  -7  -7   2        0.16        0.43      1.56 o
  -6  -7   2       36.11       25.45      3.25 o
  -5  -7   2        0.09        0.64      1.19 o
  -4  -7   2        1.09        1.17      1.11 o
  -3  -7   2      160.36      156.29     11.98 o
  -2  -7   2       73.77       82.60      4.17 o
  -1  -7   2       64.03       61.19      4.30 o
   0  -7   2        4.64        4.33      0.55 o
   1  -7   2       29.21       34.21      2.28 o
   2  -7   2       27.51       27.65      1.23 o
   3  -7   2        3.30        2.77      0.60 o
   4  -7   2        5.76        5.49      0.88 o
   5  -7   2       15.48       13.30      1.53 o
   6  -7   2        3.11        3.62      0.83 o
   7  -7   2        0.24       -0.62      1.19 o
   8  -7   2        4.76        3.81      1.74 o
  -7  -6   2       25.70       19.07      3.52 o
  -6  -6   2        1.65        0.06      1.19 o
  -5  -6   2        2.56        2.98      1.25 o
  -4  -6   2       31.49       23.31      4.82 o
  -3  -6   2      141.10      147.96     11.20 o
  -2  -6   2       11.93       13.09      2.74 o
  -1  -6   2        0.41        0.47      0.25 o
   0  -6   2      137.55      140.07      4.51 o
   1  -6   2      657.78      641.05     17.99 o
   2  -6   2      225.99      235.27      6.89 o
   3  -6   2       13.76       17.29      0.99 o
   4  -6   2       10.57       14.00      2.04 o
   5  -6   2       33.39       30.61      2.06 o
   6  -6   2        0.00       -0.02      1.69 o
   7  -6   2       28.81       28.40      3.22 o
   8  -6   2        3.97        2.87      1.66 o
   9  -6   2        2.51        0.78      1.66 o
  -8  -5   2       31.48       23.58      3.40 o
  -7  -5   2       18.68       14.45      2.39 o
  -6  -5   2       29.79       26.76      3.03 o
  -5  -5   2        2.62        1.88      1.19 o
  -4  -5   2        0.20       -0.09      0.81 o
  -3  -5   2       87.78       97.16      7.55 o
  -2  -5   2       79.82       91.43      7.03 o
  -1  -5   2     1008.90     1063.58     45.88 o
   0  -5   2      104.49      109.55      4.00 o
   1  -5   2       14.93       17.76      1.65 o
   2  -5   2      116.41      121.14      3.69 o
   3  -5   2       14.68       14.71      0.89 o
   4  -5   2      101.33      105.62      4.51 o
   5  -5   2       20.65       19.85      3.30 o
   6  -5   2       23.86       25.72      2.85 o
   7  -5   2        1.42       -0.36      1.19 o
   8  -5   2       59.12       70.53      5.33 o
   9  -5   2        0.51       -0.39      1.47 o
  -8  -4   2        0.99        0.11      2.21 o
  -7  -4   2        5.19        2.74      1.47 o
  -6  -4   2       52.35       51.66      3.85 o
  -5  -4   2        0.00        0.47      0.87 o
  -4  -4   2      109.01      110.75      8.73 o
  -3  -4   2      185.41      203.18     14.07 o
  -2  -4   2     2631.11     2896.60    186.77 o
  -1  -4   2      351.75      431.63     28.65 o
   0  -4   2      126.57      119.23     11.50 o
   1  -4   2        5.48        6.60      0.53 o
   2  -4   2       89.79       86.99      2.89 o
   3  -4   2        0.01        0.32      0.41 o
   4  -4   2       11.29       10.57      1.93 o
   5  -4   2      549.41      512.02     19.15 o
   6  -4   2        0.02       -0.16      0.87 o
   7  -4   2       12.08       10.63      2.03 o
   8  -4   2       30.63       23.07      3.13 o
   9  -4   2        3.03        3.98      1.93 o
  -8  -3   2       24.48       19.80      2.85 o
  -7  -3   2       28.72       22.70      2.74 o
  -6  -3   2        0.00       -0.26      0.81 o
  -5  -3   2       15.85       17.94      1.93 o
  -4  -3   2        2.50        2.95      0.81 o
  -3  -3   2       15.02       13.09      0.90 o
  -2  -3   2      162.51      160.20     10.94 o
  -1  -3   2      812.04      989.33     64.08 o
   0  -3   2      321.81      337.59     22.40 o
   1  -3   2        4.46        6.41      0.49 o
   2  -3   2       18.26       19.91      1.14 o
   3  -3   2       16.94       22.05      2.23 o
   4  -3   2       30.69       20.41      2.11 o
   5  -3   2       75.62       78.76      4.88 o
   6  -3   2        3.48        4.82      1.44 o
   7  -3   2        0.65        1.97      1.25 o
   8  -3   2       43.95       48.71      4.37 o
   9  -3   2        3.90        3.89      1.93 o
  -8  -2   2       13.52       12.36      2.30 o
  -7  -2   2        1.63        1.52      1.19 o
  -6  -2   2        8.81        6.62      1.37 o
  -5  -2   2       51.60       64.56      3.85 o
  -4  -2   2        0.24        2.39      0.93 o
  -3  -2   2      360.55      418.55     14.09 o
  -2  -2   2       56.61       81.05      3.96 o
  -1  -2   2     3548.78     4241.75    273.25 o
   0  -2   2     4896.02     5633.27    362.60 o
   1  -2   2       21.68       20.97      1.47 o
   2  -2   2       77.24       73.35      3.22 o
   3  -2   2       20.00       24.28      2.08 o
   4  -2   2      461.06      438.42     13.06 o
   5  -2   2      277.63      233.42     17.45 o
   6  -2   2        4.49        4.77      1.44 o
   7  -2   2       52.63       54.38      7.03 o
   8  -2   2        0.50        0.19      1.37 o
   9  -2   2        8.88        6.60      6.38 o
  -9  -1   2        1.79        3.33      1.69 o
  -8  -1   2       22.74       22.06      2.74 o
  -7  -1   2        3.94        5.17      1.37 o
  -6  -1   2       13.95       12.63      1.74 o
  -5  -1   2        0.41        1.92      1.17 o
  -4  -1   2      141.90      186.05      7.32 o
  -3  -1   2       11.76       11.26      0.55 o
   1  -1   2       18.80       16.85      1.29 o
   2  -1   2      139.24      139.15      6.99 o
   3  -1   2        0.09        0.22      0.21 o
   4  -1   2       47.17       48.03      1.92 o
   5  -1   2      536.87      521.51     25.23 o
   6  -1   2      131.68      136.12      7.81 o
   7  -1   2        2.05        1.32      1.37 o
   8  -1   2        0.22        0.65      1.47 o
   9  -1   2        0.10        4.17      2.87 o
  -9   0   2       20.78       23.63      6.38 o
  -8   0   2       20.97       21.41      5.47 o
  -7   0   2        6.15        5.20      1.43 o
  -6   0   2        5.88        5.26      1.11 o
  -5   0   2       42.95       57.84      3.40 o
  -4   0   2      400.33      463.35     17.59 o
  -3   0   2       14.23       17.19      1.56 o
  -1   0   2     2720.63     3106.30    148.22 o
   0   0   2      172.24      181.46      7.26 o
   1   0   2       22.24       19.16      2.08 o
   2   0   2      461.57      472.42     13.87 o
   3   0   2       50.34       58.46      1.86 o
   4   0   2       63.10       56.69      1.92 o
   5   0   2       12.21       13.30      1.93 o
   6   0   2      563.94      502.55     24.76 o
   7   0   2       53.25       47.83      4.19 o
   8   0   2       24.17       21.22      3.12 o
  -9   1   2        5.84        7.65      1.93 o
  -8   1   2       20.69       22.29      4.30 o
  -7   1   2        0.39        0.17      0.81 o
  -6   1   2       17.33       16.51      1.74 o
  -5   1   2        2.41        4.12      0.56 o
  -4   1   2      240.84      283.64      8.57 o
  -3   1   2        0.40        0.96      0.26 o
  -2   1   2      553.78      604.07     39.85 o
  -1   1   2       37.17       42.21      1.81 o
   0   1   2     1666.24     1772.27     53.16 o
   1   1   2        4.44        5.05      0.49 o
   2   1   2       16.68       21.52      1.16 o
   3   1   2       36.48       36.13      2.49 o
   4   1   2       19.11       15.62      1.50 o
   5   1   2      330.45      346.28     17.40 o
   6   1   2        5.56        3.00      1.47 o
   7   1   2        1.57        1.95      1.56 o
   8   1   2        0.68        1.33      1.63 o
  -9   2   2       11.04       13.31      2.21 o
  -8   2   2       10.56       11.05      2.60 o
  -7   2   2       46.44       37.97      3.52 o
  -6   2   2       67.52       54.85      3.40 o
  -5   2   2       15.52       15.67      1.00 o
  -4   2   2       20.02       24.16      1.00 o
  -3   2   2      649.86      747.83     28.07 o
  -2   2   2       23.01       23.65      1.10 o
  -1   2   2      260.00      278.41     13.07 o
   0   2   2        8.03        9.01      0.81 o
   1   2   2       55.21       52.30      1.77 o
   2   2   2      246.90      274.26      6.54 o
   3   2   2      693.24      766.01     19.23 o
   4   2   2       72.27       69.12      2.96 o
   5   2   2        3.62        2.08      1.29 o
   6   2   2        0.18        2.83      1.44 o
   7   2   2       90.39       83.75      6.07 o
   8   2   2        3.90        4.70      2.11 o
  -9   3   2       47.26       54.03      4.14 o
  -8   3   2       22.37       25.21      2.67 o
  -7   3   2      216.50      195.38     10.21 o
  -6   3   2       97.85       80.20      4.69 o
  -5   3   2        3.42        3.05      0.81 o
  -4   3   2       16.00       12.89      0.99 o
  -3   3   2       69.37       65.53      2.75 o
  -2   3   2        0.31       -0.26      0.52 o
  -1   3   2      227.28      231.86     11.05 o
   0   3   2       34.79       36.55      1.34 o
   1   3   2       24.66       25.99      0.93 o
   2   3   2      230.74      252.79      6.86 o
   3   3   2        0.96        1.55      0.39 o
   4   3   2       22.68       25.77      1.68 o
   5   3   2       63.53       60.95      4.41 o
   6   3   2       39.17       31.36      3.67 o
   7   3   2       40.25       35.20      4.12 o
   8   3   2        2.24        1.68      1.81 o
  -9   4   2       11.81       15.76      2.39 o
  -8   4   2        3.67        1.56      1.19 o
  -7   4   2        1.26        1.17      0.92 o
  -6   4   2        4.79        5.26      1.11 o
  -5   4   2        1.01        1.12      0.63 o
  -4   4   2       16.62       13.06      1.37 o
  -3   4   2       64.00       83.06      4.33 o
  -2   4   2       26.83       31.61      1.93 o
  -1   4   2      249.19      232.78      8.71 o
   0   4   2      229.21      246.21      9.23 o
   1   4   2        5.34        4.68      0.99 o
   2   4   2       45.83       48.83      2.18 o
   3   4   2      105.83      121.25      4.98 o
   4   4   2      307.28      302.14     11.68 o
   5   4   2       95.84       81.72      5.52 o
   6   4   2        5.28        4.79      2.74 o
   7   4   2        3.97        3.39      1.93 o
  -9   5   2       61.24       68.10      4.88 o
  -8   5   2       32.62       32.72      3.19 o
  -7   5   2        7.05        8.76      1.63 o
  -6   5   2        0.00       -0.13      0.74 o
  -5   5   2       24.56       19.71      1.81 o
  -4   5   2        9.81       10.26      1.19 o
  -3   5   2      209.18      209.81     10.21 o
  -2   5   2      265.43      266.87      9.96 o
  -1   5   2      164.59      170.03      5.47 o
   0   5   2      760.53      758.66     24.27 o
   1   5   2       43.14       40.32      1.32 o
   2   5   2       29.58       25.70      1.10 o
   3   5   2       12.50       12.71      1.15 o
   4   5   2       45.91       43.45      3.49 o
   5   5   2        0.04        0.78      1.25 o
   6   5   2        4.96        3.18      3.00 o
   7   5   2        3.37        1.67      1.88 o
  -9   6   2       61.07       70.22      4.88 o
  -8   6   2       48.14       44.72      4.69 o
  -7   6   2        0.88        0.29      0.81 o
  -6   6   2       42.37       36.67      2.74 o
  -5   6   2        0.07       -0.13      0.74 o
  -4   6   2       39.45       39.16      2.67 o
  -3   6   2      105.25      104.94      4.28 o
  -2   6   2       99.78      106.78      4.32 o
  -1   6   2       18.05       20.66      1.48 o
   0   6   2      264.22      294.66      9.78 o
   1   6   2      158.05      168.82      4.79 o
   2   6   2       10.29       10.71      0.94 o
   3   6   2        1.97        2.86      0.49 o
   4   6   2       12.40       13.61      1.12 o
   5   6   2       61.64       45.65      4.56 o
   6   6   2        4.93        3.16      1.81 o
   7   6   2        1.50        0.56      1.93 o
  -9   7   2      256.27      245.83     13.07 o
  -8   7   2        7.07        6.14      1.66 o
  -7   7   2        3.19        2.81      1.19 o
  -6   7   2       43.80       42.13      3.12 o
  -5   7   2       21.41       21.60      2.19 o
  -4   7   2      213.42      219.47     10.95 o
  -3   7   2      174.93      138.39      5.58 o
  -2   7   2       25.48       26.26      1.25 o
  -1   7   2       72.45       69.36      2.83 o
   0   7   2       38.34       26.05      2.56 o
   1   7   2      108.59      109.81      3.34 o
   2   7   2        8.33        7.05      1.05 o
   3   7   2        2.46        2.98      1.26 o
   4   7   2        0.04       -0.45      0.48 o
   5   7   2        2.04        1.78      0.71 o
   6   7   2        1.06        1.48      1.81 o
  -9   8   2       99.36      104.97      6.90 o
  -8   8   2       13.27       14.57      2.30 o
  -7   8   2        1.63        1.80      1.06 o
  -6   8   2       11.86       12.77      1.81 o
  -5   8   2        6.77        3.39      1.11 o
  -4   8   2       42.00       35.69      2.06 o
  -3   8   2       38.31       41.55      2.22 o
  -2   8   2       46.22       41.10      1.75 o
  -1   8   2       20.60       25.03      1.41 o
   0   8   2        0.04        0.07      0.25 o
   1   8   2        3.28        4.47      0.56 o
   2   8   2        0.03        0.05      0.46 o
   3   8   2       12.11       13.94      2.06 o
   4   8   2        4.70        5.13      1.70 o
   5   8   2       32.44       37.41      5.93 o
   6   8   2        4.58        1.74      1.39 o
  -8   9   2        3.30        2.60      1.44 o
  -7   9   2        4.06        4.56      1.47 o
  -6   9   2        0.00        0.05      1.04 o
  -5   9   2        4.88        6.28      1.44 o
  -4   9   2        1.62        1.24      0.67 o
  -3   9   2      219.56      190.60      8.21 o
  -2   9   2     1008.34      916.21     28.38 o
  -1   9   2       48.79       52.23      2.37 o
   0   9   2        1.57        1.65      0.52 o
   1   9   2       11.37       10.08      0.87 o
   2   9   2       26.55       29.23      3.45 o
   3   9   2       70.53       68.97     11.96 o
   4   9   2        0.90        0.76      0.49 o
   5   9   2       49.43       30.45     10.42 o
  -8  10   2        0.45        0.13      1.29 o
  -7  10   2        2.26        2.01      1.25 o
  -6  10   2       10.18        8.93      1.81 o
  -5  10   2        7.40        9.76      1.24 o
  -4  10   2        0.82        1.08      0.69 o
  -3  10   2      165.64      156.60      6.65 o
  -2  10   2       48.68       45.21      2.00 o
  -1  10   2       46.13       50.17      2.63 o
   0  10   2       16.53       18.02      1.56 o
   1  10   2       11.04       10.97      1.00 o
   2  10   2       62.25       68.77      4.43 o
   3  10   2        6.12        7.81      1.04 o
   4  10   2       33.18       38.55      2.87 o
   5  10   2       55.85       74.50      4.95 o
  -7  11   2        0.03       -0.50      1.19 o
  -6  11   2       27.55       27.07      4.82 o
  -5  11   2       30.78       35.51      3.76 o
  -4  11   2        1.37        0.69      1.15 o
  -3  11   2      119.59      104.84     10.41 o
  -2  11   2        0.97        0.52      1.04 o
  -1  11   2      218.89      215.37      9.47 o
   0  11   2       19.71       22.19      1.63 o
   1  11   2        4.08        5.47      1.04 o
   2  11   2        3.08        4.17      0.78 o
   3  11   2        5.11        8.86      1.30 o
   4  11   2        2.84        4.69      1.04 o
  -7  12   2        5.44        2.70      1.44 o
  -6  12   2        0.11        0.38      0.95 o
  -5  12   2        0.29       -0.49      0.79 o
  -4  12   2       25.11       22.26      5.60 o
  -3  12   2        2.42        3.65      1.56 o
  -2  12   2       47.41       48.97      4.43 o
  -1  12   2       77.22       77.30      3.85 o
   0  12   2       18.06       18.96      1.44 o
   1  12   2        0.87        2.08      0.78 o
   2  12   2        7.05        7.81      1.30 o
   3  12   2        0.10        1.04      0.78 o
  -6  13   2        0.02       -0.31      1.03 o
  -5  13   2       50.18       55.74      5.21 o
  -4  13   2       79.62       84.66      6.77 o
  -3  13   2        9.10        7.03      2.08 o
  -2  13   2        4.97        4.17      1.56 o
  -1  13   2        0.39        1.04      0.63 o
   0  13   2        5.79        4.27      0.81 o
   1  13   2        5.51        6.25      1.30 o
   2  13   2        0.64        1.30      0.78 o
  -5  14   2        2.96        5.73      2.08 o
  -4  14   2        0.52       -0.52      1.30 o
  -3  14   2       20.95       25.01      3.39 o
  -2  14   2        1.22        1.30      1.30 o
  -1  14   2        0.12        0.26      1.04 o
   0  14   2        1.98        2.34      1.04 o
   1  14   2        8.31       11.72      1.82 o
   1 -15   3       21.75       25.27      2.87 o
   2 -15   3        2.20        2.34      1.30 o
   3 -15   3        0.17        1.36      0.81 o
  -1 -14   3       14.00       19.54      2.34 o
   0 -14   3        0.18       -0.78      0.78 o
   1 -14   3        0.35        0.00      1.04 o
   2 -14   3       10.21       10.16      1.82 o
   3 -14   3        7.06        9.12      1.82 o
   4 -14   3        0.22        1.56      1.30 o
   5 -14   3       13.30        8.60      2.08 o
  -3 -13   3        0.07        0.28      0.75 o
  -2 -13   3        0.01        1.04      0.78 o
  -1 -13   3        7.43       10.68      1.56 o
   0 -13   3        0.02        0.00      0.78 o
   1 -13   3        1.59        0.52      0.78 o
   2 -13   3       44.31       44.86      2.58 o
   3 -13   3        2.13        1.04      1.30 o
   4 -13   3       40.92       40.38      3.65 o
   5 -13   3        1.58        0.52      1.30 o
   6 -13   3      142.67      149.26     10.42 o
  -4 -12   3        0.02       -0.65      1.69 o
  -3 -12   3        3.01        5.18      0.93 o
  -2 -12   3       22.63       24.23      3.91 o
  -1 -12   3       21.04       22.66      2.08 o
   0 -12   3        0.01        2.34      1.04 o
   1 -12   3        0.90        2.08      1.04 o
   2 -12   3        7.52        8.22      1.11 o
   3 -12   3        1.91        2.66      0.81 o
   4 -12   3       55.57       54.70      4.69 o
   5 -12   3        4.01        2.60      1.30 o
   6 -12   3       82.98       97.16      7.29 o
  -5 -11   3        6.60        2.08      3.13 o
  -4 -11   3        6.20        1.92      3.52 o
  -3 -11   3        0.02       -0.10      0.51 o
  -2 -11   3        5.68        5.65      0.95 o
  -1 -11   3       49.47       52.62      3.12 o
   0 -11   3        0.10        0.00      0.78 o
   1 -11   3        0.99        0.96      0.45 o
   2 -11   3       31.80       32.07      2.03 o
   3 -11   3      240.00      226.25     10.04 o
   4 -11   3        0.44        0.00      1.04 o
   5 -11   3       11.85       15.37      2.34 o
   6 -11   3        9.04       10.68      2.08 o
   7 -11   3        1.66        1.30      1.56 o
  -5 -10   3        7.15        4.98      2.11 o
  -4 -10   3       17.62       13.80      3.13 o
  -3 -10   3        0.46       -1.56      1.56 o
  -2 -10   3       27.74       33.34      5.73 o
  -1 -10   3      110.46      111.32     18.49 o
   0 -10   3        6.62        6.56      1.95 o
   1 -10   3       10.10       14.86      2.34 o
   2 -10   3        5.29        4.76      0.81 o
   3 -10   3       49.49       45.33      2.58 o
   4 -10   3       39.02       34.38      3.39 o
   5 -10   3        9.78        7.29      1.82 o
   6 -10   3        1.18        1.48      1.04 o
   7 -10   3        0.07       -0.51      0.92 o
  -6  -9   3        2.73        3.39      1.81 o
  -5  -9   3        1.86        1.49      1.49 o
  -4  -9   3       39.71       30.73      3.40 o
  -3  -9   3        0.79        3.39      2.08 o
  -2  -9   3        0.04        0.19      0.48 o
  -1  -9   3        1.02        0.85      0.49 o
   1  -9   3       38.77       43.13      2.00 o
   2  -9   3        6.35        6.55      0.92 o
   3  -9   3        0.61        0.52      0.55 o
   4  -9   3        5.22        4.92      0.98 o
   5  -9   3       21.86       20.31      1.78 o
   6  -9   3        0.36        3.66      0.98 o
   7  -9   3        6.96        7.11      1.82 o
   8  -9   3        0.44        1.04      1.02 o
  -6  -8   3        2.13        0.44      1.49 o
  -5  -8   3        0.64       -0.10      1.19 o
  -4  -8   3       48.66       40.24      4.17 o
  -3  -8   3        1.50        1.30      1.56 o
  -2  -8   3        2.43        2.14      0.49 o
  -1  -8   3       44.80       46.93      3.00 o
   0  -8   3      163.95      153.97      5.71 o
   1  -8   3      159.45      162.26      6.08 o
   2  -8   3       67.29       67.73      3.32 o
   3  -8   3        0.71        1.53      0.98 o
   4  -8   3       34.87       32.94      2.79 o
   5  -8   3        0.28        0.31      0.60 o
   6  -8   3       43.12       37.42      2.66 o
   7  -8   3       42.90       43.36      2.86 o
   8  -8   3        0.00        0.54      1.56 o
  -7  -7   3        7.22        3.65      1.84 o
  -6  -7   3        0.30        1.16      1.44 o
  -5  -7   3        0.07        0.65      1.11 o
  -4  -7   3       53.32       59.39      5.73 o
  -3  -7   3       39.11       40.90      4.43 o
  -2  -7   3       29.76       33.92      2.01 o
  -1  -7   3       29.65       31.03      7.29 o
   0  -7   3       21.85       21.24      1.04 o
   1  -7   3       34.07       37.03      1.73 o
   2  -7   3       20.50       18.68      2.02 o
   3  -7   3      100.45       95.72      3.61 o
   4  -7   3      164.85      144.71      6.05 o
   5  -7   3       23.25       20.32      1.69 o
   6  -7   3        0.18        0.28      0.65 o
   7  -7   3      100.46      104.22      4.94 o
   8  -7   3        0.01        0.10      1.56 o
  -7  -6   3       19.96       17.36      4.43 o
  -6  -6   3        0.04        7.81      2.34 o
  -5  -6   3        4.47        4.17      1.30 o
  -4  -6   3        8.47        8.08      2.08 o
  -3  -6   3      439.70      749.94     49.49 o
  -2  -6   3       99.35      115.40      8.86 o
  -1  -6   3      227.37      236.61     10.56 o
   0  -6   3       37.09       49.89      3.77 o
   1  -6   3       25.46       24.86      1.04 o
   2  -6   3       46.51       57.03      2.33 o
   3  -6   3       19.36       20.07      1.13 o
   4  -6   3      893.45      797.97     29.34 o
   5  -6   3       12.12        9.84      1.27 o
   6  -6   3        0.86        0.78      0.64 o
   7  -6   3       30.50       22.19      2.95 o
   8  -6   3       27.93       30.33      3.75 o
  -8  -5   3        0.22       -0.71      1.37 o
  -7  -5   3        2.17        2.57      1.44 o
  -6  -5   3        0.51       -0.14      1.00 o
  -5  -5   3        0.00        0.46      0.81 o
  -4  -5   3        1.15        0.26      1.04 o
  -3  -5   3      153.06      163.32     11.72 o
  -2  -5   3       88.45      106.28      7.81 o
  -1  -5   3      616.57      630.22     27.44 o
   0  -5   3      164.23      177.27      6.35 o
   1  -5   3        0.57        1.30      0.29 o
   2  -5   3       39.00       41.00      1.52 o
   3  -5   3        0.04        0.10      0.32 o
   4  -5   3       23.00       21.97      1.54 o
   5  -5   3       11.60       10.68      1.16 o
   6  -5   3        0.02        0.13      0.64 o
   7  -5   3      132.41      132.00      8.08 o
   8  -5   3        8.51        9.03      2.47 o
  -8  -4   3        0.90       -0.50      1.37 o
  -7  -4   3        9.88       11.94      2.34 o
  -6  -4   3       42.43       46.78      3.49 o
  -5  -4   3        1.34        2.77      1.04 o
  -4  -4   3       37.55       46.11      4.17 o
  -3  -4   3       12.78       17.19      2.08 o
  -2  -4   3     1960.70     1997.93    128.94 o
  -1  -4   3     1870.22     2008.09    129.72 o
   0  -4   3       10.70       15.46      0.95 o
   1  -4   3        0.04       -0.16      0.16 o
   2  -4   3       48.20       51.08      1.78 o
   3  -4   3      216.13      202.02      6.60 o
   4  -4   3       31.83       32.79      3.25 o
   5  -4   3       70.03       62.60      3.12 o
   6  -4   3        7.46        8.00      1.74 o
   7  -4   3        0.10       -0.78      1.11 o
   8  -4   3       14.64       19.37      3.03 o
  -8  -3   3        0.00       -0.24      1.19 o
  -7  -3   3        2.53        1.04      1.30 o
  -6  -3   3        0.95        1.82      1.00 o
  -5  -3   3        0.00        0.52      0.81 o
  -4  -3   3       14.86       17.97      2.08 o
  -3  -3   3       26.97       24.08      1.56 o
  -2  -3   3      145.23      166.32      7.83 o
  -1  -3   3      132.65      152.12     10.42 o
   0  -3   3       27.27       42.98      3.65 o
   1  -3   3       39.34       39.49      3.16 o
   2  -3   3      289.13      281.09      8.09 o
   3  -3   3       13.40       11.44      0.76 o
   4  -3   3      419.75      344.06     12.92 o
   5  -3   3      145.46      147.30     13.72 o
   6  -3   3        3.54        5.27      1.56 o
   7  -3   3       12.08       14.19      3.26 o
   8  -3   3        6.63        6.32      3.52 o
  -8  -2   3        0.04       -0.26      1.11 o
  -7  -2   3        0.26        0.59      1.06 o
  -6  -2   3        2.71        2.49      1.00 o
  -5  -2   3      102.59      109.99      5.78 o
  -4  -2   3        2.35        3.59      0.49 o
  -3  -2   3       28.30       25.71      1.07 o
  -2  -2   3       70.32       81.03      3.87 o
  -1  -2   3       50.06       50.27      3.65 o
   0  -2   3        0.22       -0.52      0.52 o
   1  -2   3      344.39      319.52     14.09 o
   2  -2   3      181.27      194.27      6.39 o
   3  -2   3       10.76       11.68      0.62 o
   4  -2   3        0.25        1.04      0.38 o
   5  -2   3     2222.96     2146.32     65.65 o
   6  -2   3       81.87       65.45      4.67 o
   7  -2   3       31.00       27.05      4.82 o
   8  -2   3        0.02        0.95      1.56 o
  -9  -1   3        0.52        1.18      1.37 o
  -8  -1   3        0.75        1.18      1.19 o
  -7  -1   3       14.40       15.44      1.93 o
  -6  -1   3        1.19        2.08      0.81 o
  -5  -1   3       43.41       49.95      2.93 o
  -4  -1   3      161.00      178.66      8.47 o
  -3  -1   3      297.68      344.88     16.67 o
  -2  -1   3       17.43       18.49      1.30 o
  -1  -1   3      991.94     1118.27     71.89 o
   0  -1   3       12.59       13.28      1.56 o
   1  -1   3       70.51       73.29      2.98 o
   2  -1   3      409.20      440.29     10.80 o
   3  -1   3       13.59       19.40      1.08 o
   4  -1   3      759.87      693.57     20.37 o
   5  -1   3        9.49        5.82      1.92 o
   6  -1   3       34.02       31.71      3.37 o
   7  -1   3        3.13        2.60      1.82 o
   8  -1   3       10.21        7.30      2.25 o
  -9   0   3       16.58       13.42      2.21 o
  -8   0   3        6.13        4.22      1.37 o
  -7   0   3       28.87       29.22      3.13 o
  -6   0   3        3.74        7.53      1.30 o
  -5   0   3        0.82        1.13      0.45 o
  -4   0   3      265.75      287.32     19.28 o
  -1   0   3      592.34      606.62     23.19 o
   0   0   3       28.00       38.17      3.13 o
   1   0   3       99.27       96.21      2.70 o
   2   0   3     1758.06     1876.10     44.91 o
   4   0   3       14.68       18.37      2.22 o
   5   0   3       22.93       24.78      5.46 o
   6   0   3       68.77       71.44      5.15 o
   7   0   3        8.41       11.07      2.37 o
   8   0   3        0.21       -1.37      1.37 o
  -9   1   3       10.09       12.78      2.11 o
  -8   1   3       77.49       68.24      4.51 o
  -7   1   3       62.69       54.94      3.59 o
  -6   1   3        2.18        2.87      0.92 o
  -5   1   3       24.07       26.73      1.40 o
  -4   1   3      184.50      181.30     12.50 o
  -2   1   3      333.70      374.21     14.54 o
  -1   1   3      435.54      486.59     14.83 o
   0   1   3       10.05        9.82      0.64 o
   1   1   3      111.88      115.63      2.85 o
   2   1   3        7.18        8.17      1.56 o
   3   1   3        0.14        0.62      0.30 o
   4   1   3      253.07      249.33      7.83 o
   5   1   3      294.50      295.09     15.40 o
   6   1   3       24.29       20.85      2.85 o
   7   1   3        0.31        0.78      1.47 o
   8   1   3        1.61        1.44      1.74 o
  -9   2   3        7.40        8.00      1.84 o
  -8   2   3        5.05        6.92      1.47 o
  -7   2   3        4.99        6.88      2.34 o
  -6   2   3        0.44        0.19      0.63 o
  -5   2   3       13.65       15.61      1.10 o
  -4   2   3      234.10      263.57      7.91 o
  -3   2   3        2.32        1.92      0.30 o
  -2   2   3      256.17      270.45      8.78 o
  -1   2   3       25.14       26.77      1.37 o
   0   2   3        0.10       -0.16      0.30 o
   1   2   3      117.72      115.55      3.24 o
   2   2   3      814.12      886.13     20.48 o
   3   2   3      516.25      538.45     12.66 o
   4   2   3       51.62       47.90      3.53 o
   5   2   3        0.67        0.62      0.47 o
   6   2   3       11.39       10.55      2.25 o
   7   2   3        6.67        4.42      3.00 o
   8   2   3       15.05        9.53      2.67 o
  -9   3   3       23.19       36.69      4.17 o
  -8   3   3        4.17        3.79      1.19 o
  -7   3   3       12.35        7.52      1.37 o
  -6   3   3       42.85       42.41      2.85 o
  -5   3   3        0.15       -0.33      0.33 o
  -4   3   3       37.95       45.54      2.15 o
  -3   3   3       78.01      109.22      4.41 o
  -2   3   3      405.56      480.82     22.37 o
  -1   3   3      457.71      503.44     19.82 o
   0   3   3      290.32      312.83      8.97 o
   1   3   3       32.16       28.81      1.01 o
   2   3   3       19.74       15.17      0.90 o
   3   3   3       37.90       38.30      1.28 o
   4   3   3        6.40        6.80      1.36 o
   5   3   3       92.90       99.32      4.58 o
   6   3   3       55.86       44.02      4.51 o
   7   3   3        4.25        4.69      2.06 o
   8   3   3        1.71        3.13      3.00 o
  -9   4   3       59.32       63.79      4.82 o
  -8   4   3        0.02        0.19      1.00 o
  -7   4   3       31.80       33.15      2.67 o
  -6   4   3        9.07        8.17      1.25 o
  -5   4   3      120.42      127.47      6.54 o
  -4   4   3        4.03        5.66      0.81 o
  -3   4   3        0.13        0.73      0.43 o
  -2   4   3        0.00        0.13      0.37 o
  -1   4   3      616.17      688.05     47.41 o
   0   4   3      489.72      534.30     14.05 o
   1   4   3        1.97        1.19      0.21 o
   2   4   3       51.28       51.02      1.73 o
   3   4   3      125.58      115.73      4.93 o
   4   4   3       33.86       36.37      5.32 o
   5   4   3       33.54       23.10      4.30 o
   6   4   3       18.07       13.23      3.00 o
   7   4   3        5.78        0.55      1.69 o
  -9   5   3        2.41        1.30      1.29 o
  -8   5   3        0.50        0.47      1.00 o
  -7   5   3       15.11       16.54      2.00 o
  -6   5   3       16.22       16.33      2.21 o
  -5   5   3       65.80       76.44      4.33 o
  -4   5   3       35.10       26.34      1.93 o
  -3   5   3      154.86      159.00      7.91 o
  -2   5   3        7.02        6.80      1.71 o
  -1   5   3      223.25      228.94      8.13 o
   0   5   3      437.56      472.33     12.50 o
   1   5   3        0.25        0.66      0.72 o
   2   5   3       21.13       25.46      1.10 o
   3   5   3       28.70       28.23      2.30 o
   4   5   3       34.62       33.89      2.10 o
   5   5   3       10.32        9.50      1.12 o
   6   5   3        4.17        3.57      0.94 o
   7   5   3        2.87        3.29      2.19 o
  -9   6   3        0.05        8.94      1.74 o
  -8   6   3       16.44       15.66      2.11 o
  -7   6   3        3.38        2.34      1.11 o
  -6   6   3       22.20       22.23      2.30 o
  -5   6   3       12.44       11.81      1.56 o
  -4   6   3       11.23        9.85      1.29 o
  -3   6   3      133.26      142.17      7.26 o
  -2   6   3        8.83        6.50      0.72 o
  -1   6   3       61.80       71.25      2.83 o
   1   6   3        0.03       -0.22      0.22 o
   2   6   3        2.32        3.08      0.44 o
   3   6   3        0.41        3.39      1.17 o
   4   6   3       72.70       74.49      4.91 o
   5   6   3       26.17       26.42      4.51 o
   6   6   3      110.20       74.89      6.07 o
   7   6   3       13.14        9.53      2.85 o
  -9   7   3        3.63        3.78      1.56 o
  -8   7   3       24.17       25.29      2.74 o
  -7   7   3        2.82        2.74      1.06 o
  -6   7   3       19.17       23.38      3.52 o
  -5   7   3        2.54        2.21      0.92 o
  -4   7   3      127.48      133.86      7.08 o
  -3   7   3     2025.98     1886.76     68.32 o
  -2   7   3      138.26      124.12      5.07 o
  -1   7   3       17.54       15.05      1.06 o
   0   7   3       12.00       13.48      0.77 o
   1   7   3        9.12        9.15      0.71 o
   2   7   3      168.48      158.49     10.38 o
   3   7   3       50.33       48.51      6.34 o
   4   7   3       52.88       36.33      6.12 o
   5   7   3       75.29       55.25      5.12 o
   6   7   3        0.67        0.68      0.72 o
  -8   8   3        4.26        5.41      1.44 o
  -7   8   3        0.11        0.50      1.00 o
  -6   8   3       17.24       23.08      2.48 o
  -5   8   3        2.61        2.30      1.00 o
  -4   8   3       81.22       77.74      4.59 o
  -3   8   3      266.56      254.05     12.30 o
  -2   8   3       88.87       82.16      4.14 o
  -1   8   3       87.47       89.20      3.78 o
   0   8   3       98.09       98.94      4.49 o
   1   8   3       10.72        9.82      0.87 o
   2   8   3        0.18        0.35      0.42 o
   3   8   3       27.85       27.20      2.73 o
   4   8   3       55.88       58.87      7.24 o
   5   8   3       28.85       18.71      4.17 o
   6   8   3       14.49       12.46      1.47 o
  -8   9   3        1.80        0.80      1.19 o
  -7   9   3        9.74       13.14      2.00 o
  -6   9   3        9.85       11.69      2.34 o
  -5   9   3       15.85       14.57      1.93 o
  -4   9   3      238.76      223.20     16.20 o
  -3   9   3       95.82      102.01      4.50 o
  -2   9   3      355.33      299.50     13.76 o
  -1   9   3       14.38       14.04      1.34 o
   0   9   3       46.06       60.48      3.00 o
   1   9   3        0.02       -0.10      0.43 o
   2   9   3        3.06        2.60      0.78 o
   3   9   3        8.94       15.89      1.56 o
   4   9   3       11.62       14.33      1.56 o
   5   9   3        6.54        7.55      1.04 o
  -8  10   3       14.80       15.16      3.78 o
  -7  10   3        0.85       -0.02      1.19 o
  -6  10   3        0.81        0.16      1.17 o
  -5  10   3        0.91        0.74      1.06 o
  -4  10   3       19.66       20.38      1.80 o
  -3  10   3       43.22       36.65      2.35 o
  -2  10   3       83.58       75.34      4.30 o
  -1  10   3       41.21       40.54      2.34 o
   0  10   3        3.01        3.84      1.04 o
   1  10   3        1.45        1.90      0.47 o
   2  10   3        1.90        1.30      0.52 o
   3  10   3      167.37      193.02     11.72 o
   4  10   3       80.31       87.26      5.73 o
  -7  11   3        0.14        0.14      1.19 o
  -6  11   3       73.72       75.88      5.12 o
  -5  11   3      117.10      120.75      5.46 o
  -4  11   3        3.09        2.90      1.54 o
  -3  11   3       51.42       45.35      6.64 o
  -2  11   3       29.61       27.61      3.39 o
  -1  11   3        1.77        0.42      0.78 o
   0  11   3       13.81       13.10      1.25 o
   1  11   3        0.27        0.57      0.43 o
   2  11   3       12.61       13.55      1.56 o
   3  11   3       52.96       65.12      4.43 o
   4  11   3        5.80        6.25      1.04 o
  -7  12   3        1.49        1.73      1.49 o
  -6  12   3       10.17       14.79      2.37 o
  -5  12   3        3.03        2.69      1.06 o
  -4  12   3       39.80       30.61      3.78 o
  -3  12   3       24.35       21.10      2.87 o
  -2  12   3        2.22        1.30      1.30 o
  -1  12   3        7.01        5.93      0.87 o
   0  12   3       15.25       19.68      1.49 o
   1  12   3        1.43        1.56      0.78 o
   2  12   3       75.94       74.76      4.95 o
   3  12   3        1.45        1.30      0.78 o
  -6  13   3        0.09       -0.18      1.03 o
  -5  13   3        3.41        2.34      3.65 o
  -4  13   3        7.34        9.12      2.08 o
  -3  13   3       32.73       39.85      4.17 o
  -2  13   3        0.59        1.56      1.30 o
  -1  13   3       31.10       35.43      3.65 o
   0  13   3       26.02       26.74      1.81 o
   1  13   3        4.60        5.21      1.04 o
   2  13   3       13.36       14.33      1.82 o
  -5  14   3        2.32        1.30      1.82 o
  -4  14   3       61.57       66.16      5.73 o
  -3  14   3       72.00       75.54      6.25 o
  -2  14   3        5.27        5.47      1.82 o
  -1  14   3        9.17        8.86      1.82 o
   0  14   3        1.67        2.60      1.04 o
  -1 -14   4        0.55        0.00      1.04 o
   0 -14   4        0.61        1.56      1.04 o
   1 -14   4        0.00        0.26      1.04 o
   2 -14   4        0.04        0.00      1.04 o
   3 -14   4       56.70       61.48      3.32 o
   4 -14   4        9.72        9.67      1.29 o
  -3 -13   4        0.89        0.60      1.93 o
  -2 -13   4       17.07       21.62      2.34 o
  -1 -13   4        0.18        0.26      0.78 o
   0 -13   4        0.00        0.52      1.04 o
   1 -13   4       22.74       26.05      2.60 o
   2 -13   4       87.44       84.14      5.99 o
   3 -13   4        0.10        0.21      0.54 o
   4 -13   4       23.24       23.70      2.87 o
   5 -13   4        0.78        1.30      1.30 o
  -4 -12   4        0.10        1.19      1.81 o
  -3 -12   4        0.06        0.17      0.73 o
  -2 -12   4        8.78       11.74      3.91 o
  -1 -12   4        0.37        0.17      0.78 o
   1 -12   4        3.12        2.34      1.04 o
   2 -12   4       29.49       29.82      1.93 o
   3 -12   4       96.92       97.20      4.79 o
   4 -12   4        2.15        3.13      1.30 o
   5 -12   4       21.98       21.88      2.87 o
   6 -12   4        0.07       -1.04      1.04 o
  -4 -11   4        2.27       -0.91      1.47 o
  -3 -11   4        0.00        0.26      2.08 o
  -2 -11   4        3.52        2.74      0.73 o
  -1 -11   4        7.48        7.58      1.20 o
   0 -11   4       22.42       23.87      4.30 o
   1 -11   4        0.45       -0.26      0.78 o
   2 -11   4        1.07        1.75      0.49 o
   3 -11   4        2.81        3.91      0.92 o
   4 -11   4       57.27       60.69      4.95 o
   5 -11   4        4.23        4.17      1.56 o
   6 -11   4       18.28       16.67      2.60 o
   7 -11   4        4.13        8.34      2.08 o
  -5 -10   4       11.87        9.36      2.30 o
  -4 -10   4        6.37        4.43      2.60 o
  -3 -10   4        0.08        3.65      2.34 o
  -2 -10   4        0.06       -0.20      0.49 o
  -1 -10   4       55.32       55.33      3.27 o
   0 -10   4       52.66       58.56     10.16 o
   1 -10   4       66.77       70.69      3.40 o
   2 -10   4        7.97        8.40      1.00 o
   3 -10   4       61.88       53.01      2.95 o
   4 -10   4       17.64       19.02      2.34 o
   5 -10   4        0.85        1.30      1.04 o
   6 -10   4       64.22       80.23      6.25 o
   7 -10   4        2.81        2.08      1.56 o
  -6  -9   4        0.15        0.13      1.47 o
  -5  -9   4        5.44        1.30      1.47 o
  -4  -9   4       41.78       36.21      5.21 o
  -3  -9   4        0.48       -0.78      1.56 o
  -2  -9   4        2.37        3.91      1.95 o
  -1  -9   4       44.45       50.05      6.38 o
   0  -9   4        0.37       -0.26      0.47 o
   1  -9   4        8.88        9.86      0.87 o
   2  -9   4        3.26        2.21      0.55 o
   3  -9   4      211.07      198.83      8.84 o
   4  -9   4      149.33      136.89      6.25 o
   5  -9   4       22.71       22.92      2.87 o
   6  -9   4       54.70       56.05      4.17 o
   7  -9   4        0.04        1.64      1.14 o
   8  -9   4        0.22       -0.78      2.34 o
  -6  -8   4        1.73        0.66      1.37 o
  -5  -8   4        0.29       -0.32      1.19 o
  -4  -8   4      155.35      204.74     15.37 o
  -3  -8   4       21.21       25.79      3.91 o
  -2  -8   4       42.00       35.17      4.17 o
  -1  -8   4       89.09       91.15      5.86 o
   0  -8   4        0.91        1.76      0.48 o
   1  -8   4      168.85      169.42      7.22 o
   2  -8   4        3.37        3.82      0.74 o
   3  -8   4      376.25      351.56     14.92 o
   4  -8   4        3.37        2.76      1.35 o
   5  -8   4        6.35        3.90      0.92 o
   6  -8   4       25.39       26.49      4.89 o
   7  -8   4       77.17       79.05      9.73 o
   8  -8   4        1.81        2.25      0.91 o
  -7  -7   4        4.18        1.90      1.49 o
  -6  -7   4        1.83        0.40      1.19 o
  -5  -7   4        0.58        0.26      1.00 o
  -4  -7   4       28.58       30.48      4.17 o
  -3  -7   4        0.89        1.56      1.56 o
  -2  -7   4      447.85      418.08     28.39 o
  -1  -7   4       79.42       89.56      6.90 o
   0  -7   4        3.07        3.71      0.70 o
   1  -7   4        4.84        4.02      0.52 o
   2  -7   4       36.88       37.30      1.82 o
   3  -7   4       16.81       14.46      1.05 o
   4  -7   4      186.97      171.17      5.81 o
   5  -7   4       32.28       32.06      2.25 o
   6  -7   4       84.09       88.09      7.07 o
   7  -7   4       17.36       16.96      1.84 o
   8  -7   4        6.44        8.81      2.45 o
  -7  -6   4       19.35       17.36      4.30 o
  -6  -6   4        2.34        2.72      1.25 o
  -5  -6   4        1.35        0.85      1.00 o
  -4  -6   4       20.08       24.49      3.39 o
  -3  -6   4      540.23      499.61     33.60 o
  -2  -6   4      468.52      453.51     30.48 o
  -1  -6   4        3.97        4.98      0.49 o
   0  -6   4        0.08       -0.18      0.18 o
   1  -6   4        2.98        2.73      0.52 o
   2  -6   4        7.65        7.99      1.07 o
   3  -6   4        3.35        5.47      0.63 o
   4  -6   4       35.30       30.91      1.96 o
   5  -6   4       23.14       13.19      2.06 o
   6  -6   4        0.83        1.72      0.96 o
   7  -6   4       42.20       47.92      2.46 o
   8  -6   4        5.32        1.69      1.95 o
  -8  -5   4        0.14       -0.26      1.47 o
  -7  -5   4        1.66        2.83      1.43 o
  -6  -5   4        2.23        1.82      2.34 o
  -5  -5   4        6.33        7.53      1.37 o
  -4  -5   4       23.82       20.32      2.87 o
  -3  -5   4      127.70      119.82      8.86 o
  -2  -5   4       44.73       51.84      4.43 o
  -1  -5   4        1.04        1.27      0.25 o
   0  -5   4        5.85        6.67      0.70 o
   1  -5   4      386.36      372.87     11.64 o
   2  -5   4       11.07        7.60      0.99 o
   3  -5   4       93.72       76.62      2.87 o
   4  -5   4      273.18      217.03      9.30 o
   5  -5   4      210.26      186.55      9.71 o
   6  -5   4       16.17       18.66      1.41 o
   7  -5   4       15.49       19.43      3.54 o
   8  -5   4        5.63        4.64      3.39 o
  -8  -4   4        0.12       -0.82      1.25 o
  -7  -4   4        0.00        0.00      1.00 o
  -6  -4   4       28.09       27.92      2.44 o
  -5  -4   4       10.26        8.62      1.37 o
  -4  -4   4      107.98       99.51      7.29 o
  -3  -4   4        0.49        1.04      0.78 o
  -2  -4   4        5.99        6.77      1.30 o
  -1  -4   4      122.06      122.69      8.86 o
   0  -4   4        4.07        4.43      1.56 o
   1  -4   4      208.42      219.98      8.31 o
   2  -4   4       72.97       84.92      3.15 o
   3  -4   4       25.99       27.40      1.70 o
   4  -4   4     3858.87     3590.31     96.71 o
   5  -4   4       48.85       46.31      3.12 o
   6  -4   4        0.00        0.17      0.56 o
   7  -4   4        0.32        0.42      0.78 o
   8  -4   4        0.80        2.27      1.81 o
  -8  -3   4        3.50        4.04      1.47 o
  -7  -3   4        0.15        0.90      1.00 o
  -6  -3   4       16.19       16.94      1.93 o
  -5  -3   4      131.07      137.02      6.99 o
  -4  -3   4       66.77       72.68      5.47 o
  -3  -3   4       29.03       28.15      1.45 o
  -2  -3   4      464.04      526.64     24.22 o
  -1  -3   4      114.61      132.07      9.38 o
   0  -3   4       28.44       29.96      2.87 o
   1  -3   4      865.51      860.61     26.39 o
   2  -3   4      200.75      216.81      7.23 o
   3  -3   4      345.22      308.15      9.83 o
   4  -3   4        7.35       14.47      3.00 o
   5  -3   4       82.62       71.90      6.08 o
   6  -3   4        1.87        0.58      0.64 o
   7  -3   4       36.92       34.33      3.82 o
   8  -3   4        3.81        6.30      2.19 o
  -8  -2   4        6.37        6.62      1.56 o
  -7  -2   4        0.23       -0.06      0.81 o
  -6  -2   4        0.14        0.26      1.04 o
  -5  -2   4      133.91      135.30      6.81 o
  -4  -2   4        0.11       -0.13      0.37 o
  -3  -2   4       98.33      122.78      4.76 o
  -2  -2   4      684.36      777.85     35.46 o
   0  -2   4       16.01       19.54      2.08 o
   1  -2   4      989.01     1042.55     31.87 o
   2  -2   4       49.51       41.61      2.20 o
   3  -2   4        5.48        5.07      0.87 o
   4  -2   4      172.82      174.59      9.19 o
   5  -2   4        9.39       10.05      1.20 o
   6  -2   4        8.92        6.21      1.04 o
   7  -2   4        3.77        1.78      1.56 o
   8  -2   4       23.44       19.65      3.22 o
  -9  -1   4       33.78       33.89      4.82 o
  -8  -1   4       20.63       20.97      4.82 o
  -7  -1   4        0.12        0.09      0.81 o
  -6  -1   4       10.82       13.76      1.37 o
  -5  -1   4      222.75      240.73      9.27 o
  -2  -1   4      205.28      253.71     16.93 o
  -1  -1   4        0.01        0.52      0.52 o
   0  -1   4        0.02       -0.26      0.52 o
   1  -1   4       46.00       46.73      4.45 o
   2  -1   4      299.71      322.13      8.03 o
   3  -1   4      242.99      238.12      6.60 o
   4  -1   4      313.34      284.90     13.42 o
   5  -1   4        9.59        8.14      1.06 o
   6  -1   4        6.98        7.55      1.53 o
   7  -1   4        2.33        1.18      1.56 o
   8  -1   4        3.64        3.04      1.93 o
  -9   0   4        6.46        8.91      1.74 o
  -8   0   4        2.07        5.75      1.56 o
  -7   0   4        1.21        0.03      0.81 o
  -6   0   4        1.19        1.49      0.63 o
  -5   0   4      138.24      142.23      9.90 o
  -2   0   4        5.91       10.16      1.04 o
  -1   0   4       61.41       74.77      3.25 o
   0   0   4       28.60       35.68      3.52 o
   1   0   4     1328.68     1440.86     36.96 o
   2   0   4      837.28      940.66     22.72 o
   3   0   4        2.23        2.47      0.46 o
   4   0   4       14.83       23.38      1.52 o
   5   0   4      129.76      125.29      8.72 o
   6   0   4       33.96       34.20      3.03 o
   7   0   4       30.99       28.37      3.67 o
   8   0   4        0.93        1.72      2.47 o
  -9   1   4        9.03        7.59      1.66 o
  -8   1   4       16.68       15.14      2.08 o
  -7   1   4       31.88       27.29      3.00 o
  -6   1   4        4.48        4.24      0.81 o
  -5   1   4        3.42        2.34      0.78 o
  -3   1   4       22.07       37.25      2.60 o
  -2   1   4      204.75      203.36      9.39 o
  -1   1   4      450.50      529.65     15.96 o
   0   1   4       13.07        8.30      0.85 o
   1   1   4        1.78        2.59      0.50 o
   2   1   4      191.93      201.02      4.66 o
   3   1   4       17.29       17.94      0.89 o
   4   1   4      135.43      126.84      4.43 o
   5   1   4      185.49      162.15     14.95 o
   6   1   4       14.14       15.52      1.50 o
   7   1   4        2.15        1.17      2.21 o
   8   1   4       12.54       12.53      2.93 o
  -9   2   4        0.36        1.04      1.11 o
  -8   2   4       17.47       21.39      2.21 o
  -7   2   4       13.44       14.07      1.66 o
  -6   2   4       42.32       50.50      3.03 o
  -5   2   4        0.28        0.26      0.33 o
  -4   2   4       41.53       41.94      3.39 o
  -3   2   4        1.99        1.22      0.16 o
  -2   2   4      206.65      260.51      8.77 o
  -1   2   4      910.43     1049.92     31.60 o
   0   2   4        1.70        2.30      0.21 o
   1   2   4       79.04       89.76      2.65 o
   2   2   4      519.89      503.28     11.79 o
   3   2   4       45.18       54.87      2.14 o
   4   2   4        9.76       12.25      1.99 o
   5   2   4       21.30       14.61      2.48 o
   6   2   4        9.43       10.67      3.13 o
   7   2   4        2.72        3.30      1.93 o
   8   2   4        2.56        0.69      2.21 o
  -9   3   4        0.28        1.17      1.11 o
  -8   3   4        0.08        0.39      0.92 o
  -7   3   4        1.91        1.51      0.81 o
  -6   3   4        2.87        3.70      0.81 o
  -5   3   4       43.89       44.68      2.67 o
  -4   3   4      399.76      433.08     12.86 o
  -3   3   4       29.14       28.03      1.11 o
  -2   3   4      136.36      161.90      6.57 o
  -1   3   4     1409.88     1607.76     62.06 o
   0   3   4      144.95      164.38      4.95 o
   1   3   4        2.65        5.78      0.51 o
   2   3   4       34.81       32.02      1.09 o
   3   3   4       77.87       75.79      2.48 o
   4   3   4       45.40       44.14      2.43 o
   5   3   4       32.06       32.40      2.74 o
   6   3   4        1.12        0.79      0.69 o
   7   3   4        0.04        0.78      1.66 o
  -9   4   4       19.10       21.29      2.39 o
  -8   4   4        0.67        0.92      1.00 o
  -7   4   4        7.77        7.40      1.37 o
  -6   4   4        0.45        0.04      0.65 o
  -5   4   4       26.19       26.38      1.93 o
  -4   4   4      426.70      454.59     21.36 o
  -3   4   4      262.12      261.18     12.42 o
  -2   4   4       94.90      115.27      4.88 o
  -1   4   4       47.84       61.39      2.72 o
   0   4   4       17.70       16.76      1.45 o
   1   4   4       21.63       24.74      1.34 o
   2   4   4       34.89       36.52      1.40 o
   3   4   4       17.05       15.93      0.92 o
   4   4   4        8.42        7.75      1.03 o
   5   4   4      218.74      215.89     26.45 o
   6   4   4       18.33       21.92      3.33 o
   7   4   4        0.02        0.37      0.71 o
  -9   5   4       18.78       17.47      2.21 o
  -8   5   4        9.08       11.66      1.84 o
  -7   5   4       16.20       20.30      2.74 o
  -6   5   4       13.72       17.03      3.00 o
  -5   5   4       61.95       69.27      3.96 o
  -4   5   4     1690.84     1720.02     79.46 o
  -3   5   4      261.52      223.30     10.86 o
  -2   5   4       55.15       53.54      2.19 o
  -1   5   4       45.98       53.96      2.39 o
   0   5   4        4.09        4.63      0.39 o
   1   5   4      120.85      115.51      4.21 o
   2   5   4      188.56      168.80      6.07 o
   3   5   4       68.28       66.96      2.60 o
   4   5   4       58.55       63.29     10.55 o
   5   5   4       14.00       12.07      1.34 o
   6   5   4       12.92       12.46      2.45 o
   7   5   4        0.96        0.75      0.73 o
  -9   6   4        9.89       12.70      2.03 o
  -8   6   4        0.93        1.17      1.11 o
  -7   6   4       15.76       20.72      2.19 o
  -6   6   4        0.16        0.39      0.74 o
  -5   6   4        0.19        0.60      0.63 o
  -4   6   4      510.62      492.91     23.38 o
  -3   6   4        2.30        2.46      0.81 o
  -2   6   4      140.13      136.82      6.49 o
  -1   6   4      217.13      230.85      6.82 o
   0   6   4       18.05       24.03      1.09 o
   1   6   4        2.82        2.89      0.79 o
   2   6   4        0.25        0.21      0.24 o
   3   6   4       85.66       81.21      5.51 o
   4   6   4        7.68        8.11      0.93 o
   5   6   4       39.49       45.20      8.57 o
   6   6   4        4.27        2.46      1.75 o
  -9   7   4        3.17        2.34      1.82 o
  -8   7   4        2.90        3.72      1.30 o
  -7   7   4        1.08        0.83      1.00 o
  -6   7   4        3.67        5.27      1.25 o
  -5   7   4       90.67       91.02      5.15 o
  -4   7   4      354.72      342.38     16.56 o
  -3   7   4      602.24      567.83     30.52 o
  -2   7   4       24.58       19.08      1.74 o
  -1   7   4      139.14      131.60      4.96 o
   0   7   4        1.81        1.34      0.40 o
   1   7   4       11.73       12.40      0.90 o
   2   7   4       38.81       39.14      3.26 o
   3   7   4      155.89      174.53     10.42 o
   4   7   4        0.00       -0.21      0.49 o
   5   7   4        2.63        5.73      3.39 o
   6   7   4        0.83        0.31      1.17 o
  -8   8   4        0.15       -0.50      1.00 o
  -7   8   4        4.85        4.43      1.43 o
  -6   8   4       10.16        9.29      1.63 o
  -5   8   4       18.88       20.06      2.19 o
  -4   8   4        0.10        0.43      0.81 o
  -3   8   4      122.25      110.25      5.66 o
  -2   8   4        0.65        0.65      0.55 o
  -1   8   4       29.40       31.23      1.53 o
   1   8   4       17.69       14.72      1.10 o
   2   8   4      275.80      291.81     12.34 o
   3   8   4      214.98      219.59     13.02 o
   4   8   4      115.91      132.33      8.08 o
   5   8   4        1.11        1.30      0.78 o
  -8   9   4        0.01        0.54      1.06 o
  -7   9   4       39.13       43.27      3.49 o
  -6   9   4      172.36      168.02      9.10 o
  -5   9   4        8.03        4.76      1.25 o
  -4   9   4      115.68       90.47      6.25 o
  -3   9   4      260.19      237.86      9.40 o
  -2   9   4        2.94        1.88      1.04 o
  -1   9   4        2.48        2.26      0.82 o
   0   9   4        5.33        5.37      0.91 o
   1   9   4        2.02        1.26      0.78 o
   2   9   4      142.92      149.45      6.54 o
   3   9   4       30.45       33.60      2.60 o
   4   9   4       72.74       81.01      5.21 o
   5   9   4        6.17        9.38      1.30 o
  -8  10   4        4.62        6.31      1.63 o
  -7  10   4        9.60       13.13      2.19 o
  -6  10   4       30.82       32.82      3.07 o
  -5  10   4       12.98        9.16      1.82 o
  -4  10   4       14.73       12.53      1.41 o
  -3  10   4       35.30       33.56      2.48 o
  -2  10   4       60.31       61.64      3.75 o
  -1  10   4       15.50       15.76      1.30 o
   0  10   4        3.69        3.36      0.67 o
   1  10   4       64.02       61.87      3.12 o
   2  10   4        0.90        0.52      0.52 o
   3  10   4        1.97        1.82      0.78 o
   4  10   4        2.39        1.30      0.78 o
  -7  11   4        0.15        0.24      1.10 o
  -6  11   4        0.46        0.10      1.30 o
  -5  11   4       41.72       34.31      3.44 o
  -4  11   4       86.08       77.79      7.47 o
  -3  11   4       24.21       26.39      3.52 o
  -2  11   4        8.60        8.34      2.08 o
  -1  11   4       58.71       52.10      4.43 o
   0  11   4       23.86       22.92      1.69 o
   1  11   4       25.66       29.43      1.81 o
   2  11   4        0.08        0.26      0.52 o
   3  11   4        0.20        1.56      0.78 o
  -7  12   4        0.00       -0.07      1.25 o
  -6  12   4       14.77       12.81      4.95 o
  -5  12   4       30.27       27.11      4.98 o
  -4  12   4      102.30       96.76     14.59 o
  -3  12   4       29.56       28.65      3.65 o
  -2  12   4        9.54        9.64      2.08 o
  -1  12   4        8.83        9.12      1.82 o
   0  12   4       23.77       26.29      2.60 o
   1  12   4        8.48        9.90      1.30 o
   2  12   4        1.69        1.30      0.78 o
  -6  13   4        9.56        7.30      2.06 o
  -5  13   4       37.26       30.44      3.00 o
  -4  13   4        6.66        7.03      2.08 o
  -3  13   4       10.46       11.98      2.34 o
  -2  13   4       22.34       27.35      3.65 o
  -1  13   4        0.06        0.78      1.30 o
   0  13   4        8.17        9.55      1.06 o
   1  13   4        6.31        4.69      1.04 o
  -4  14   4        0.37        1.82      1.82 o
  -3  14   4       12.81       12.76      2.60 o
  -2  14   4       16.23       15.89      2.60 o
  -1  14   4       10.43        9.12      2.08 o
  -1 -14   5        0.18       -0.26      1.04 o
   0 -14   5        2.95        4.17      1.56 o
   1 -14   5       31.37       37.25      3.39 o
   2 -14   5       54.59       56.26      4.69 o
   3 -14   5        5.44        6.77      1.56 o
   4 -14   5       50.41       61.21      4.95 o
  -2 -13   5        8.74       14.33      1.82 o
  -1 -13   5        7.50        9.12      1.56 o
   0 -13   5        4.13        4.43      1.30 o
   1 -13   5        6.15        9.12      1.82 o
   2 -13   5        5.63        5.47      1.56 o
   3 -13   5       17.45       20.44      1.74 o
   4 -13   5        0.02       -0.78      0.78 o
   5 -13   5        9.42        5.99      1.56 o
  -3 -12   5        1.72        1.04      2.34 o
  -2 -12   5       29.10       33.97      3.78 o
  -1 -12   5       12.90       13.90      2.87 o
   0 -12   5       20.99       22.92      2.60 o
   1 -12   5        5.95        8.86      1.56 o
   2 -12   5       32.01       32.04      3.13 o
   3 -12   5       36.18       34.14      2.21 o
   4 -12   5       34.17       33.86      3.13 o
   5 -12   5       21.92       26.35      2.21 o
   6 -12   5        1.39        0.69      0.81 o
  -4 -11   5        0.05        0.78      2.08 o
  -3 -11   5        0.28       -0.26      2.34 o
  -2 -11   5       17.66       20.06      4.56 o
  -1 -11   5        1.54        2.02      1.04 o
   0 -11   5        1.51        1.44      0.73 o
   1 -11   5       28.46       33.34      2.87 o
   2 -11   5       83.84       89.80      4.33 o
   3 -11   5       73.29       79.05      4.05 o
   4 -11   5       25.99       31.21      1.75 o
   5 -11   5       19.16       20.22      2.21 o
   6 -11   5        0.34        0.14      0.81 o
  -5 -10   5       48.89       40.71      4.22 o
  -4 -10   5       15.44       13.28      3.39 o
  -3 -10   5        0.01        2.08      2.08 o
  -2 -10   5       80.41       94.56      5.99 o
  -1 -10   5        7.18        7.96      1.19 o
   0 -10   5       93.03       88.06     16.54 o
   1 -10   5        6.86        8.08      1.30 o
   2 -10   5       63.11       63.15      3.22 o
   3 -10   5        2.13        1.33      0.54 o
   4 -10   5       66.89       66.28      2.80 o
   5 -10   5       49.17       55.44      3.22 o
   6 -10   5       68.69       87.30      4.60 o
   7 -10   5        1.96        0.78      1.30 o
  -6  -9   5        1.22        0.66      1.56 o
  -5  -9   5        0.23        0.00      1.37 o
  -4  -9   5        0.04        0.52      1.82 o
  -3  -9   5      140.04      125.29     10.42 o
  -2  -9   5       11.72       13.02      2.87 o
  -1  -9   5       18.06       20.87      1.95 o
   0  -9   5        0.15        0.60      0.48 o
   1  -9   5       10.05       10.24      0.88 o
   2  -9   5       81.83       78.62      3.77 o
   3  -9   5      171.54      181.07      6.62 o
   4  -9   5       53.20       58.40      2.56 o
   5  -9   5        5.06        6.71      1.11 o
   6  -9   5       32.41       28.78      2.39 o
   7  -9   5        3.61        3.65      1.56 o
  -6  -8   5        3.30        4.84      2.08 o
  -5  -8   5       17.73       16.41      2.39 o
  -4  -8   5      131.32      109.66      9.38 o
  -3  -8   5      124.46      108.36      8.86 o
  -2  -8   5        7.42        5.21      1.82 o
  -1  -8   5       14.67       16.64      4.04 o
   0  -8   5        5.39        6.06      1.04 o
   1  -8   5       90.85       87.35      6.30 o
   2  -8   5       26.66       28.54      1.74 o
   3  -8   5        8.40        6.67      1.01 o
   4  -8   5       24.88       32.56      1.65 o
   5  -8   5        8.51        7.53      1.30 o
   6  -8   5       74.63       81.64      4.33 o
   7  -8   5       10.50       11.98      2.08 o
  -7  -7   5        0.08        0.24      1.37 o
  -6  -7   5        0.77        0.08      1.19 o
  -5  -7   5        0.62        0.00      1.30 o
  -4  -7   5      154.53      143.27     11.20 o
  -3  -7   5       80.90       83.88      7.03 o
  -2  -7   5       10.32       11.72      2.34 o
  -1  -7   5       59.32       70.21      5.99 o
   0  -7   5       57.52       59.14      3.78 o
   1  -7   5        0.00        0.25      0.25 o
   2  -7   5       58.26       54.98      4.36 o
   3  -7   5      249.79      204.04      7.32 o
   4  -7   5      503.32      500.75     17.19 o
   5  -7   5        0.01        0.33      0.54 o
   6  -7   5        2.60        1.53      0.81 o
   7  -7   5       21.97       25.29      4.69 o
   8  -7   5        0.02       -0.37      0.97 o
  -7  -6   5       16.88       15.48      2.74 o
  -6  -6   5       20.28       17.68      3.65 o
  -5  -6   5       97.12       96.90      8.08 o
  -4  -6   5        0.64        0.52      1.04 o
  -3  -6   5       14.59       13.28      2.34 o
  -2  -6   5       83.59       85.18      7.03 o
  -1  -6   5       69.24       82.22      4.00 o
   0  -6   5       44.13       43.69      2.41 o
   1  -6   5      193.15      189.64      6.93 o
   2  -6   5      137.27      138.85      5.34 o
   3  -6   5     2375.89     2170.30     66.18 o
   4  -6   5       73.34       63.66      2.27 o
   5  -6   5       13.93       13.23      1.44 o
   6  -6   5        0.32        0.68      0.80 o
   7  -6   5        1.56        1.12      0.87 o
   8  -6   5        6.40        5.55      1.52 o
  -8  -5   5        0.66        0.83      1.37 o
  -7  -5   5       10.38       10.34      2.08 o
  -6  -5   5       30.29       31.42      6.25 o
  -5  -5   5       22.93       23.44      3.13 o
  -4  -5   5        0.05        0.78      1.04 o
  -3  -5   5      207.09      209.17     14.59 o
  -2  -5   5      157.63      174.27     12.50 o
  -1  -5   5       84.89       79.79      3.81 o
   0  -5   5      333.90      362.01     16.06 o
   1  -5   5       62.65       60.52      2.53 o
   2  -5   5       16.43       16.31      1.44 o
   3  -5   5       35.77       32.79      3.27 o
   4  -5   5       16.86       14.68      1.08 o
   5  -5   5        0.61        0.72      0.91 o
   6  -5   5       21.54       24.44      2.14 o
   7  -5   5        1.12        2.54      1.06 o
   8  -5   5        1.33        0.49      0.90 o
  -8  -4   5        0.02        0.52      1.19 o
  -7  -4   5        0.20       -1.00      1.00 o
  -6  -4   5       61.57       59.65      3.85 o
  -5  -4   5       42.46       42.46      3.91 o
  -4  -4   5        0.00       -0.26      0.78 o
  -3  -4   5      141.21      154.73     10.94 o
  -2  -4   5        0.88        0.52      0.78 o
  -1  -4   5        0.15       -0.26      0.78 o
   0  -4   5      124.67      139.67      6.44 o
   1  -4   5       12.80       11.16      1.20 o
   2  -4   5      112.71      110.83      4.05 o
   3  -4   5      155.26      139.49      6.39 o
   4  -4   5       56.85       54.71      2.26 o
   5  -4   5      189.94      172.60      7.24 o
   6  -4   5        8.60        9.94      2.28 o
   7  -4   5       50.84       50.34      5.48 o
   8  -4   5        1.34        1.09      1.02 o
  -8  -3   5        0.04       -0.26      1.11 o
  -7  -3   5        0.04        0.23      0.81 o
  -6  -3   5       96.95       99.69      5.52 o
  -5  -3   5       29.14       26.57      2.60 o
  -4  -3   5       16.84       19.28      2.08 o
  -3  -3   5       69.06       88.50      3.60 o
  -2  -3   5        8.93       12.66      1.06 o
  -1  -3   5       34.97       43.24      3.65 o
   0  -3   5       10.56       11.16      2.34 o
   1  -3   5      409.84      420.70     13.10 o
   2  -3   5       65.66       75.55      2.94 o
   3  -3   5       28.68       26.17      2.52 o
   4  -3   5       32.99       27.87      2.37 o
   5  -3   5        3.32        4.18      1.35 o
   6  -3   5        0.33        0.40      1.08 o
   7  -3   5        1.12        0.21      0.81 o
   8  -3   5        2.82        4.02      1.12 o
  -8  -2   5        1.46        1.56      1.11 o
  -7  -2   5        9.13        7.74      1.37 o
  -6  -2   5       35.82       37.30      2.48 o
  -5  -2   5        7.38        8.98      1.00 o
  -4  -2   5       38.11       39.07      3.13 o
  -3  -2   5        3.02        2.74      0.33 o
  -2  -2   5       66.78       91.01      4.51 o
  -1  -2   5       10.65       13.02      1.82 o
   0  -2   5      509.95      543.89     35.95 o
   1  -2   5     1175.69     1232.81     37.70 o
   2  -2   5        9.73        9.94      1.03 o
   3  -2   5        6.30        4.16      0.50 o
   4  -2   5      294.67      274.10      7.63 o
   5  -2   5       90.26       85.85      4.12 o
   6  -2   5        9.72       10.70      1.85 o
   7  -2   5       14.70       16.99      1.81 o
   8  -2   5        3.34        2.67      1.08 o
  -9  -1   5        9.40        7.59      1.95 o
  -8  -1   5       11.47        9.63      1.56 o
  -7  -1   5       15.12       18.53      1.74 o
  -6  -1   5        1.37        0.67      0.63 o
  -5  -1   5       73.14       76.84      5.47 o
  -3  -1   5      146.21      159.17      6.31 o
  -2  -1   5       60.31       60.72      2.50 o
  -1  -1   5        2.74        1.30      0.78 o
   0  -1   5        5.43        8.08      1.56 o
   1  -1   5      403.08      422.36     11.17 o
   2  -1   5      211.05      216.97      5.58 o
   3  -1   5        1.95        2.79      0.48 o
   4  -1   5      104.61       90.14      3.18 o
   5  -1   5      101.71      100.61      4.67 o
   6  -1   5        1.15        1.44      0.81 o
   7  -1   5        8.43        8.11      1.29 o
   8  -1   5       18.72       19.37      2.07 o
  -9   0   5       12.92       14.32      1.93 o
  -8   0   5        3.05        3.03      1.04 o
  -7   0   5        0.66        0.39      0.74 o
  -6   0   5        2.95        2.60      1.04 o
  -3   0   5       46.67       61.47      4.43 o
  -2   0   5      809.58      998.23     32.77 o
  -1   0   5      125.78      161.58      7.68 o
   0   0   5        3.23        2.57      0.63 o
   1   0   5      332.96      321.00      8.55 o
   2   0   5      386.70      446.05     12.23 o
   3   0   5        0.26        0.20      0.31 o
   4   0   5        6.19        8.94      1.72 o
   5   0   5        0.84        1.66      0.65 o
   6   0   5        2.89        1.97      0.84 o
   7   0   5        5.19        6.90      2.85 o
   8   0   5       43.66       36.47      7.16 o
  -9   1   5        2.04        1.64      1.19 o
  -8   1   5        0.10        0.39      0.92 o
  -7   1   5        1.29        1.69      0.74 o
  -6   1   5       42.98       41.42      3.39 o
  -3   1   5        1.76        0.52      0.52 o
  -2   1   5     1423.71     1688.29     55.96 o
  -1   1   5      434.91      504.60     19.82 o
   0   1   5        0.17        0.75      0.33 o
   1   1   5        0.02       -0.03      0.20 o
   2   1   5       48.37       45.75      1.72 o
   3   1   5        8.37        6.32      0.70 o
   4   1   5       12.93       14.68      1.18 o
   5   1   5        8.75       10.73      1.91 o
   6   1   5        2.85        2.74      0.88 o
   7   1   5       47.93       41.32      4.69 o
  -9   2   5        2.20        2.74      1.11 o
  -8   2   5        0.48        0.41      0.81 o
  -7   2   5        6.01        7.45      1.43 o
  -6   2   5        6.51        7.82      0.92 o
  -5   2   5      416.27      463.14     31.00 o
  -4   2   5      263.97      269.60     18.23 o
  -3   2   5       26.89       33.76      1.32 o
  -2   2   5      160.78      213.17      7.31 o
  -1   2   5       59.90       59.33      2.23 o
   0   2   5       63.75       65.91      1.93 o
   1   2   5       13.21       17.07      1.26 o
   2   2   5        0.10       -0.20      0.20 o
   3   2   5       10.15        7.63      0.72 o
   4   2   5      160.30      139.42     10.51 o
   5   2   5       43.03       38.98      2.45 o
   6   2   5        0.15        0.05      0.69 o
   7   2   5        0.03       -0.59      0.72 o
  -9   3   5       11.23       14.88      2.87 o
  -8   3   5        6.19        9.81      1.47 o
  -7   3   5       31.94       38.21      2.60 o
  -6   3   5       25.62       27.26      1.93 o
  -5   3   5      590.93      630.57     29.28 o
  -4   3   5      303.42      303.71      9.15 o
  -3   3   5       11.07       11.67      0.88 o
  -2   3   5      106.42      129.09      5.51 o
  -1   3   5       86.11       98.05      4.44 o
   0   3   5       50.27       48.12      1.51 o
   1   3   5      197.39      174.63      4.15 o
   2   3   5      210.42      191.67      4.60 o
   3   3   5       76.76       71.44      2.43 o
   4   3   5        8.77        7.24      1.22 o
   5   3   5       57.20       38.11      4.12 o
   6   3   5        1.22        1.35      0.93 o
   7   3   5       11.26       12.12      2.06 o
  -9   4   5        0.44        0.88      1.00 o
  -8   4   5        2.96        3.26      1.11 o
  -7   4   5       11.42       15.25      1.66 o
  -6   4   5        0.68        0.71      0.63 o
  -5   4   5      275.16      315.46     10.70 o
  -4   4   5      168.45      175.57      6.28 o
  -3   4   5      155.69      169.27      6.08 o
  -2   4   5       67.01       83.76      3.88 o
  -1   4   5       81.24      104.25      4.41 o
   0   4   5       27.63       29.13      1.20 o
   1   4   5        3.16        2.71      0.36 o
   2   4   5      114.26      112.99      3.50 o
   3   4   5       44.90       40.98      1.83 o
   4   4   5       18.35       20.45      1.81 o
   5   4   5       24.46       20.22      1.57 o
   6   4   5       15.63       12.47      1.36 o
   7   4   5        3.97        3.88      2.21 o
  -9   5   5        4.68        5.58      2.34 o
  -8   5   5        2.32        2.04      1.00 o
  -7   5   5        2.89        2.15      1.00 o
  -6   5   5        0.24        0.48      0.63 o
  -5   5   5      283.85      297.03     14.27 o
  -4   5   5     1062.26     1091.79     50.73 o
  -3   5   5      172.79      168.16      6.16 o
  -2   5   5      106.69      111.77      4.43 o
  -1   5   5        5.31        6.45      0.91 o
   0   5   5        1.26        0.86      0.23 o
   1   5   5      190.39      157.45      4.98 o
   2   5   5      272.95      255.06     12.03 o
   3   5   5       13.11       13.63      1.48 o
   4   5   5       30.52       28.22      1.81 o
   5   5   5        0.18        0.31      0.81 o
   6   5   5        6.93        1.82      3.13 o
  -9   6   5        0.22       -0.21      1.00 o
  -8   6   5        6.24        7.13      1.37 o
  -7   6   5        3.14        3.13      1.30 o
  -6   6   5       21.23       24.31      2.06 o
  -5   6   5       15.80       13.94      1.56 o
  -4   6   5      191.66      185.85      9.29 o
  -3   6   5      138.73      140.92      9.90 o
  -2   6   5       49.84       48.00      3.52 o
  -1   6   5        1.61        0.26      0.55 o
   0   6   5        3.69        4.13      0.48 o
   1   6   5      197.80      189.77      8.18 o
   2   6   5      392.26      375.38     15.65 o
   3   6   5      131.38      134.51      5.80 o
   4   6   5        2.76        3.39      0.78 o
   5   6   5        7.99        8.86      1.30 o
   6   6   5        4.26        4.17      1.04 o
  -8   7   5        6.63        8.50      1.63 o
  -7   7   5      178.50      196.84     13.81 o
  -6   7   5        7.21        9.37      1.44 o
  -5   7   5       57.82       50.75      3.30 o
  -4   7   5      351.52      324.03     15.83 o
  -3   7   5        5.56        4.69      1.30 o
  -2   7   5        1.66        2.21      0.74 o
  -1   7   5       25.33       20.25      1.81 o
   0   7   5        6.58        5.38      0.62 o
   1   7   5       81.41       74.21      3.56 o
   2   7   5       69.43       70.52      3.37 o
   3   7   5      150.57      163.06      9.90 o
   4   7   5        0.79        0.26      0.52 o
   5   7   5        0.40        0.26      0.52 o
  -8   8   5        1.37        2.74      1.29 o
  -7   8   5       49.45       55.64      3.85 o
  -6   8   5        1.81        3.68      1.25 o
  -5   8   5        3.61        3.77      1.17 o
  -4   8   5      132.53      129.16      7.08 o
  -3   8   5       56.81       54.06      3.30 o
  -2   8   5        2.18        1.04      0.74 o
  -1   8   5       29.85       28.43      2.25 o
   0   8   5       25.61       21.61      1.34 o
   1   8   5        0.08       -0.47      0.78 o
   2   8   5       51.30       49.31      2.56 o
   3   8   5       37.96       37.77      2.60 o
   4   8   5        7.89        7.81      1.04 o
   5   8   5        1.80        2.34      0.78 o
  -8   9   5        0.10       -0.24      1.06 o
  -7   9   5        5.66        7.93      1.63 o
  -6   9   5       35.90       37.17      3.13 o
  -5   9   5       35.24       34.20      2.94 o
  -4   9   5       54.57       43.83      3.37 o
  -3   9   5        0.13        0.65      1.17 o
  -2   9   5       32.91       26.85      2.37 o
  -1   9   5       42.98       31.00      4.43 o
   0   9   5       62.99       57.11      2.88 o
   1   9   5        0.04       -0.63      0.78 o
   2   9   5        9.56        8.42      0.87 o
   3   9   5        1.68        1.04      0.52 o
   4   9   5       74.15       87.00      5.73 o
  -8  10   5        0.00        0.52      1.25 o
  -7  10   5       21.49       18.11      2.48 o
  -6  10   5        1.09        1.42      1.17 o
  -5  10   5       38.04       37.37      6.38 o
  -4  10   5       17.17       13.81      2.60 o
  -3  10   5       16.98       16.95      2.00 o
  -2  10   5        3.64        1.69      1.17 o
  -1  10   5       22.87       17.45      2.60 o
   0  10   5       14.56       14.09      1.25 o
   1  10   5       35.08       33.92      2.00 o
   2  10   5        0.16        0.52      0.52 o
   3  10   5        4.87        4.43      1.04 o
   4  10   5       14.53       19.28      1.82 o
  -7  11   5        9.52        6.77      1.81 o
  -6  11   5       36.06       37.37      3.44 o
  -5  11   5        5.64        4.09      1.49 o
  -4  11   5        0.58        1.52      1.95 o
  -3  11   5       69.90       65.17     10.94 o
  -2  11   5        2.23        0.26      1.04 o
  -1  11   5       12.07        8.34      1.82 o
   0  11   5       23.93       23.27      1.69 o
   1  11   5       65.78       64.51      4.56 o
   2  11   5       14.35       15.63      1.56 o
   3  11   5        0.35        1.30      0.78 o
  -6  12   5       22.55       19.61      3.78 o
  -5  12   5       13.67       14.72      2.11 o
  -4  12   5        2.67        2.60      1.30 o
  -3  12   5       43.72       45.85      4.43 o
  -2  12   5        9.38        7.29      2.08 o
  -1  12   5        0.60       -0.78      1.04 o
   0  12   5        0.02       -0.78      0.78 o
   1  12   5        2.06        1.56      0.78 o
   2  12   5        0.45        1.04      0.78 o
  -5  13   5        2.46        1.95      1.29 o
  -4  13   5        4.62        4.69      2.08 o
  -3  13   5      116.74      114.35      8.60 o
  -2  13   5       34.18       35.95      4.17 o
  -1  13   5        0.00       -0.52      1.04 o
   0  13   5        0.00        1.04      1.30 o
  -3  14   5        5.72        6.77      2.34 o
  -2  14   5       11.06       12.76      2.60 o
   0 -14   6        0.44        1.30      1.30 o
   1 -14   6        2.94        2.34      1.30 o
   2 -14   6        5.18        4.69      1.56 o
   3 -14   6       38.09       39.07      3.65 o
  -2 -13   6        2.68        3.39      0.98 o
  -1 -13   6        0.00        0.00      1.04 o
   0 -13   6       28.98       34.64      3.39 o
   1 -13   6       22.35       27.09      3.13 o
   2 -13   6        5.63        7.29      1.82 o
   3 -13   6        1.12        4.69      1.56 o
   4 -13   6       21.12       19.54      2.34 o
  -3 -12   6       31.52       26.57      4.95 o
  -2 -12   6        3.52        4.23      2.21 o
  -1 -12   6       18.87       23.38      5.73 o
   0 -12   6       16.80       19.28      2.34 o
   1 -12   6       20.60       23.44      2.87 o
   2 -12   6        0.39        0.26      1.04 o
   3 -12   6       72.24       79.66      4.04 o
   4 -12   6       59.57       67.73      5.21 o
   5 -12   6       17.69       22.40      2.87 o
  -4 -11   6       19.93       16.93      4.17 o
  -3 -11   6        2.54        1.56      2.34 o
  -2 -11   6       31.42       38.09      8.60 o
  -1 -11   6        1.43        2.60      0.93 o
   0 -11   6        0.08        0.33      0.73 o
   1 -11   6      107.35      110.71      7.55 o
   2 -11   6       18.12       17.71      2.34 o
   3 -11   6        4.67        8.16      1.19 o
   4 -11   6        0.01       -0.41      0.63 o
   5 -11   6       30.60       28.91      3.13 o
   6 -11   6        0.11        0.52      1.04 o
  -5 -10   6       49.70       37.79      8.08 o
  -4 -10   6       24.63       15.11      3.65 o
  -3 -10   6       15.68       10.68      3.13 o
  -2 -10   6       22.03       16.93      3.65 o
  -1 -10   6       16.67       19.94      1.63 o
   0 -10   6       22.84       25.88      7.29 o
   1 -10   6       32.47       33.86      2.87 o
   2 -10   6       27.51       29.51      1.81 o
   3 -10   6        2.05        3.75      0.81 o
   4 -10   6       49.52       46.77      2.76 o
   5 -10   6       50.20       58.09      4.69 o
   6 -10   6       16.90       17.71      2.60 o
  -6  -9   6        2.68        4.43      1.84 o
  -5  -9   6      116.30       89.35      8.34 o
  -4  -9   6       27.74       21.88      3.91 o
  -3  -9   6       27.51       29.17      4.43 o
  -2  -9   6       60.88       48.71      5.21 o
  -1  -9   6        0.26       -0.07      0.49 o
   0  -9   6        2.93        5.99      0.93 o
   1  -9   6      109.74      101.90      5.38 o
   2  -9   6      111.09       99.06      7.29 o
   3  -9   6      223.14      228.76     10.04 o
   4  -9   6        5.95        4.96      0.92 o
   5  -9   6        0.36        0.52      1.04 o
   6  -9   6       32.52       37.51      3.65 o
   7  -9   6        1.70        0.78      1.30 o
  -6  -8   6       25.41       17.04      3.91 o
  -5  -8   6        0.68        0.52      1.82 o
  -4  -8   6       15.76       17.19      3.39 o
  -3  -8   6       17.46       12.24      2.87 o
  -2  -8   6      114.73       90.39      7.81 o
  -1  -8   6        1.66        1.56      0.49 o
   0  -8   6       76.96       80.38     11.85 o
   1  -8   6       68.67       67.20      6.64 o
   2  -8   6      693.49      671.94     27.81 o
   3  -8   6      118.66      106.46      5.06 o
   4  -8   6        0.10        0.65      0.65 o
   5  -8   6        5.59        5.99      1.56 o
   6  -8   6        5.12        5.47      1.56 o
   7  -8   6        4.94        4.17      1.56 o
  -7  -7   6        3.25        2.50      1.56 o
  -6  -7   6       14.27       11.08      2.03 o
  -5  -7   6       18.12       14.59      2.87 o
  -4  -7   6       69.25       54.44      5.21 o
  -3  -7   6       41.32       33.34      3.91 o
  -2  -7   6       13.54        9.64      2.34 o
  -1  -7   6       81.63       90.46      4.57 o
   0  -7   6        0.53        0.91      0.78 o
   1  -7   6        0.01       -0.11      0.34 o
   2  -7   6        0.75        1.30      0.42 o
   3  -7   6        1.94        1.15      0.63 o
   4  -7   6        2.38        4.77      1.30 o
   5  -7   6        4.57        4.43      1.30 o
   6  -7   6        1.63        2.08      1.30 o
   7  -7   6        2.25        1.30      1.30 o
  -7  -6   6       10.22        9.68      1.93 o
  -6  -6   6       28.09       21.43      3.00 o
  -5  -6   6        7.03        7.03      2.08 o
  -4  -6   6        5.91        5.73      1.56 o
  -2  -6   6        0.04       -0.26      1.04 o
  -1  -6   6       44.40       49.23      4.69 o
   1  -6   6      204.35      203.09      7.42 o
   2  -6   6       36.20       31.53      2.46 o
   3  -6   6      418.33      382.79     16.12 o
   4  -6   6      377.05      390.60     16.58 o
   5  -6   6        0.00        0.78      0.78 o
   6  -6   6       39.68       47.15      4.17 o
   7  -6   6        3.57        2.60      1.30 o
  -7  -5   6       18.36       16.92      2.21 o
  -6  -5   6        0.19       -0.26      0.92 o
  -5  -5   6       10.17        8.60      1.82 o
  -4  -5   6       60.89       65.38      5.47 o
  -3  -5   6        5.07        4.43      1.56 o
  -2  -5   6       34.68       34.91      3.65 o
  -1  -5   6        6.15       13.55      2.34 o
   0  -5   6       27.80       31.46      3.91 o
   1  -5   6       37.74       37.71      1.73 o
   2  -5   6        1.87        2.01      0.42 o
   3  -5   6       55.74       44.23      2.48 o
   4  -5   6       66.28       60.69      3.13 o
   5  -5   6        0.16        0.26      0.98 o
   6  -5   6        0.84        1.30      1.43 o
   7  -5   6        3.11        3.92      1.20 o
   8  -5   6        2.74        4.17      1.56 o
  -8  -4   6        3.49        1.98      1.19 o
  -7  -4   6       14.70       12.94      1.74 o
  -6  -4   6        8.16        7.43      1.29 o
  -5  -4   6       73.65       74.50      5.73 o
  -4  -4   6       27.61       29.70      3.13 o
  -3  -4   6        4.86        6.77      1.56 o
  -2  -4   6        6.18        4.95      1.30 o
  -1  -4   6      129.18      153.69     11.20 o
   0  -4   6      650.89      675.85     29.56 o
   1  -4   6        0.38       -0.09      0.22 o
   2  -4   6        0.81        1.04      0.43 o
   3  -4   6       86.62       79.23      3.30 o
   4  -4   6       50.35       49.08      2.16 o
   5  -4   6        0.68        0.60      0.63 o
   6  -4   6       37.77       40.57      5.02 o
   7  -4   6       11.59       13.36      4.43 o
   8  -4   6        7.52        7.95      3.39 o
  -8  -3   6       14.05       13.42      1.84 o
  -7  -3   6        5.80        6.79      1.95 o
  -6  -3   6       14.72       16.77      1.74 o
  -5  -3   6       15.66       14.33      1.82 o
  -4  -3   6       43.11       48.97      3.91 o
  -2  -3   6        7.46       12.76      1.82 o
  -1  -3   6        0.55        2.60      1.04 o
   0  -3   6      103.26      118.66      6.77 o
   1  -3   6       48.94       49.84      2.06 o
   2  -3   6      210.10      213.80      6.91 o
   3  -3   6        7.01        5.90      0.70 o
   4  -3   6      136.31      134.24      5.58 o
   5  -3   6        0.27       -0.19      0.66 o
   6  -3   6        0.46        1.70      0.87 o
   7  -3   6       23.02       23.16      4.36 o
   8  -3   6        0.86        1.07      1.17 o
  -8  -2   6        1.35        2.47      1.11 o
  -7  -2   6        3.03        2.34      0.92 o
  -6  -2   6       10.31        9.96      1.11 o
  -5  -2   6       40.41       44.28      3.39 o
  -4  -2   6       80.74       99.02      4.88 o
  -3  -2   6      223.30      264.15     10.12 o
  -2  -2   6      187.76      213.63     10.13 o
  -1  -2   6       19.09       15.63      2.08 o
   0  -2   6        7.70        8.21      0.90 o
   1  -2   6      353.31      390.32     13.78 o
   2  -2   6       12.09       12.17      0.70 o
   3  -2   6       13.47       15.24      0.94 o
   4  -2   6        4.32        2.55      0.54 o
   5  -2   6        0.31        0.64      0.63 o
   6  -2   6        6.44        5.63      1.74 o
   7  -2   6      130.73      104.53      7.36 o
   8  -2   6        6.08        6.68      3.00 o
  -8  -1   6        4.67        3.48      1.00 o
  -7  -1   6        7.45        7.28      1.11 o
  -4  -1   6       49.15       54.96      3.91 o
  -3  -1   6      479.43      557.13     16.51 o
  -2  -1   6      347.36      420.16     14.13 o
  -1  -1   6       24.89       29.35      1.69 o
   0  -1   6        1.62        1.98      0.38 o
   1  -1   6       92.50       92.28      2.77 o
   2  -1   6        1.17       -0.29      0.33 o
   3  -1   6       20.21       16.98      1.46 o
   4  -1   6        0.14        0.26      0.37 o
   5  -1   6        7.51        8.42      1.56 o
   6  -1   6       57.01       45.55      4.59 o
   7  -1   6        4.18        4.52      1.12 o
  -9   0   6        0.07       -1.30      1.30 o
  -8   0   6        8.72        9.00      1.29 o
  -7   0   6       51.90       58.35      4.43 o
  -3   0   6       19.96       58.87      3.13 o
  -2   0   6       23.65       21.67      1.07 o
  -1   0   6       65.26       83.60      3.88 o
   0   0   6       33.79       34.14      1.62 o
   1   0   6       48.79       49.19      1.65 o
   2   0   6       13.03        7.20      0.92 o
   3   0   6       98.48       86.34      2.78 o
   4   0   6       56.58       46.17      1.91 o
   5   0   6        1.56        1.40      0.68 o
   6   0   6        4.07        8.05      1.28 o
   7   0   6       31.72       35.65      2.55 o
  -9   1   6        1.55        3.13      1.56 o
  -8   1   6        9.03       10.27      1.19 o
  -4   1   6      173.34      192.50     13.02 o
  -3   1   6       65.39       75.56      3.10 o
  -2   1   6       20.45       21.12      1.59 o
  -1   1   6       95.17       99.17      4.38 o
   0   1   6       97.70       90.00      5.50 o
   1   1   6      340.87      293.81      7.94 o
   2   1   6      137.34      124.54      4.44 o
   3   1   6       18.50       18.49      1.00 o
   4   1   6       54.13       48.58      5.45 o
   5   1   6        7.13        5.80      1.86 o
   6   1   6       13.71       14.79      1.54 o
   7   1   6        5.72        7.58      1.42 o
  -9   2   6        0.21        1.30      1.00 o
  -8   2   6        9.46       11.15      1.29 o
  -7   2   6        4.45        6.12      0.92 o
  -6   2   6       25.22       31.26      2.60 o
  -5   2   6       88.97      105.76      7.55 o
  -4   2   6      200.43      207.96      8.01 o
  -3   2   6        3.26        2.53      0.49 o
  -2   2   6       81.02      108.71      4.69 o
  -1   2   6        6.74        7.08      0.69 o
   0   2   6       85.93       82.69      2.70 o
   1   2   6       12.04       13.45      0.77 o
   2   2   6      111.42      105.96      2.81 o
   3   2   6        0.16        0.65      0.37 o
   4   2   6      108.80       87.66      4.12 o
   5   2   6       74.75       63.94      7.95 o
   6   2   6        5.41        6.05      1.22 o
   7   2   6        1.62        1.68      2.21 o
  -9   3   6        8.35        9.08      1.37 o
  -8   3   6        5.51        8.16      1.19 o
  -7   3   6        9.26       11.40      1.29 o
  -6   3   6       99.95      125.62      6.25 o
  -5   3   6     1087.64     1178.43     54.42 o
  -4   3   6      146.20      145.35      9.90 o
  -3   3   6        0.04        0.52      0.52 o
  -2   3   6       34.27       43.45      2.19 o
  -1   3   6       25.67       22.31      1.28 o
   0   3   6      283.77      274.37      7.05 o
   1   3   6       76.19       68.96      2.17 o
   2   3   6       45.81       47.77      1.83 o
   3   3   6       20.76       18.15      1.15 o
   4   3   6       18.77       16.88      2.51 o
   5   3   6       10.77       10.94      3.78 o
   6   3   6        0.31       -0.26      0.52 o
   7   3   6        2.45        1.56      1.04 o
  -9   4   6        3.75        5.74      1.29 o
  -8   4   6        1.79        2.21      0.92 o
  -7   4   6       31.88       36.49      2.48 o
  -6   4   6        2.75        4.14      1.43 o
  -5   4   6      140.73      142.77      7.18 o
  -4   4   6      268.80      297.77     11.88 o
  -3   4   6        3.93        3.56      0.74 o
  -2   4   6        9.22        9.44      1.11 o
  -1   4   6       30.11       27.30      1.73 o
   0   4   6       78.34       68.43      2.40 o
   1   4   6      241.85      207.23      7.58 o
   2   4   6      115.72      114.67      5.12 o
   3   4   6       10.48       10.94      0.87 o
   4   4   6        0.00        0.00      0.52 o
   5   4   6        2.33        1.82      0.78 o
   6   4   6        3.63        1.82      0.78 o
  -9   5   6        0.30        1.30      1.00 o
  -8   5   6       90.90      109.30      5.98 o
  -7   5   6       32.17       39.29      2.67 o
  -6   5   6        6.65        6.70      1.06 o
  -5   5   6       84.32       85.87      4.67 o
  -4   5   6        8.79        9.38      1.56 o
  -3   5   6        4.86        4.69      1.04 o
  -2   5   6       28.45       22.92      2.60 o
  -1   5   6       75.95       62.63      3.37 o
   0   5   6        0.55        0.30      0.30 o
   1   5   6       48.80       40.70      1.87 o
   2   5   6      617.47      590.72     24.58 o
   3   5   6       39.85       41.30      2.19 o
   4   5   6        0.03        0.26      0.52 o
   5   5   6        7.95        6.51      1.04 o
   6   5   6        2.66        4.95      1.04 o
  -9   6   6        0.37        6.51      2.08 o
  -8   6   6       21.40       27.39      2.37 o
  -7   6   6        6.99        9.39      1.44 o
  -6   6   6       17.29       18.75      1.93 o
  -5   6   6      100.09      104.07      5.70 o
  -4   6   6       20.81       22.40      2.60 o
  -3   6   6        0.66        3.39      1.04 o
  -2   6   6       12.54       11.92      1.25 o
  -1   6   6       25.95       23.41      1.88 o
   0   6   6        5.66        4.15      0.73 o
   1   6   6      173.03      156.20      6.89 o
   2   6   6      201.25      190.80      8.37 o
   3   6   6      119.98      118.86      5.33 o
   4   6   6       14.84       16.93      1.56 o
   5   6   6        2.78        3.65      1.04 o
   6   6   6       30.51       44.28      3.39 o
  -8   7   6        9.11       12.62      2.47 o
  -7   7   6       18.67       22.39      2.60 o
  -6   7   6        2.74        2.39      1.00 o
  -5   7   6       11.62       11.42      1.63 o
  -4   7   6        3.56        3.65      1.30 o
  -3   7   6        0.21        0.00      0.78 o
  -2   7   6       29.30       16.91      1.63 o
  -1   7   6       57.86       43.13      6.77 o
   0   7   6       14.99       17.98      1.78 o
   1   7   6      150.89      138.92      6.23 o
   2   7   6        3.17        3.31      0.67 o
   3   7   6      155.10      162.80      9.90 o
   4   7   6        6.95        7.29      1.04 o
   5   7   6        5.81        8.08      1.30 o
  -8   8   6        5.84        6.62      1.56 o
  -7   8   6        1.29        1.19      1.06 o
  -6   8   6        6.69        7.32      1.49 o
  -5   8   6        2.84        3.08      1.06 o
  -4   8   6       24.59       26.57      3.13 o
  -3   8   6       10.57       12.50      2.34 o
  -2   8   6        4.84        1.79      1.43 o
  -1   8   6       27.80       20.45      2.87 o
   0   8   6       62.40       60.86      3.07 o
   1   8   6       25.65       28.41      1.69 o
   2   8   6       47.31       45.53      2.44 o
   3   8   6       32.25       36.21      2.60 o
   4   8   6       10.78        9.64      1.30 o
  -8   9   6        3.58        4.17      1.49 o
  -7   9   6       45.07       45.72      3.63 o
  -6   9   6        3.00        2.38      1.10 o
  -5   9   6        7.74        9.12      2.08 o
  -4   9   6       71.53       58.61      5.47 o
  -3   9   6        8.32       11.00      1.47 o
  -2   9   6        4.00        4.57      1.11 o
  -1   9   6       97.11       74.51      5.08 o
   0   9   6      140.09      126.66      5.86 o
   1   9   6        3.21        3.65      0.67 o
   2   9   6       12.69       14.58      1.10 o
   3   9   6        9.65        9.12      1.30 o
   4   9   6        4.97        5.21      1.04 o
  -7  10   6       19.82       18.60      2.56 o
  -6  10   6       43.36       38.60      3.50 o
  -5  10   6        9.88       11.98      2.60 o
  -4  10   6       36.27       29.17      4.17 o
  -3  10   6        6.39        7.30      1.37 o
  -2  10   6        0.04        0.14      0.81 o
  -1  10   6        7.46        5.99      1.82 o
   0  10   6        2.71        1.30      1.04 o
   1  10   6       18.20       19.71      1.49 o
   2  10   6        0.82        1.56      0.78 o
   3  10   6        0.43       -0.26      0.52 o
  -7  11   6        4.47        2.59      1.56 o
  -6  11   6        3.39        1.82      1.82 o
  -5  11   6        6.28        5.73      2.34 o
  -4  11   6      143.27      134.43     15.11 o
  -3  11   6       39.15       41.37      3.25 o
  -2  11   6        0.64        0.00      1.30 o
  -1  11   6        0.35       -0.26      1.30 o
   0  11   6        0.28        0.78      1.04 o
   1  11   6        0.96        1.12      1.43 o
   2  11   6        6.72        7.81      1.30 o
  -6  12   6        2.80        2.34      2.08 o
  -5  12   6       18.56       16.67      3.39 o
  -4  12   6        1.38        0.26      1.11 o
  -3  12   6       20.34       21.62      3.39 o
  -2  12   6        1.90        2.34      1.56 o
  -1  12   6        1.15        0.78      1.30 o
   0  12   6        4.76        5.73      1.56 o
   1  12   6       67.20       81.01      5.99 o
  -5  13   6        0.14       -0.50      1.19 o
  -4  13   6        0.07        1.04      1.56 o
  -3  13   6        5.70        8.34      2.34 o
  -2  13   6        0.09        0.52      1.30 o
  -1  13   6        5.53        4.17      1.56 o
   0  13   6        1.40        4.95      1.82 o
   1 -14   7        1.09        1.30      1.30 o
  -2 -13   7        5.12        0.52      2.60 o
  -1 -13   7        0.59       -0.26      1.04 o
   0 -13   7       31.63       45.32      3.91 o
   1 -13   7        1.33        1.30      1.30 o
   2 -13   7        1.51        1.04      1.30 o
   3 -13   7        1.87        2.08      1.30 o
  -3 -12   7       13.38        5.99      3.39 o
  -2 -12   7       15.73       19.36      2.47 o
  -1 -12   7        0.11       -0.09      0.93 o
   0 -12   7       10.66       13.02      2.08 o
   1 -12   7        2.27        1.82      1.30 o
   2 -12   7        0.13       -0.52      1.04 o
   3 -12   7       27.98       30.22      3.39 o
   4 -12   7       18.47       21.47      1.81 o
   5 -12   7       17.35       19.28      2.34 o
  -4 -11   7       19.00       17.19      4.17 o
  -3 -11   7       19.30       11.98      3.39 o
  -2 -11   7        0.67       -0.26      1.82 o
  -1 -11   7        1.19        1.52      0.90 o
   0 -11   7       66.32       70.49     15.63 o
   1 -11   7       65.11       59.13      4.69 o
   2 -11   7       13.80       12.76      2.08 o
   3 -11   7        1.33        1.69      0.67 o
   4 -11   7        0.67        0.52      0.74 o
   5 -11   7       16.41       19.54      2.60 o
   6 -11   7        5.17        2.34      1.30 o
  -5 -10   7        1.72        0.52      2.34 o
  -4 -10   7        2.97        2.08      2.34 o
  -3 -10   7       50.53       41.42      5.73 o
  -2 -10   7        1.11        0.26      1.56 o
  -1 -10   7        2.91        3.63      0.93 o
   0 -10   7        1.42        0.36      0.72 o
   1 -10   7      200.91      191.46     12.24 o
   2 -10   7       61.27       55.74      4.43 o
   3 -10   7       13.39       14.64      2.08 o
   4 -10   7       22.27       24.97      1.93 o
   5 -10   7        0.27        0.78      1.04 o
   6 -10   7       23.19       23.96      2.87 o
  -5  -9   7       20.82       18.75      3.91 o
  -4  -9   7        0.02        0.52      1.82 o
  -3  -9   7        0.07       -1.30      1.30 o
  -2  -9   7       10.70        7.55      2.34 o
  -1  -9   7        0.39        0.52      0.70 o
   0  -9   7        0.05       -0.61      0.70 o
   1  -9   7        8.77       10.21      1.95 o
   2  -9   7       14.82       13.07      1.10 o
   3  -9   7       69.36       77.71      5.86 o
   4  -9   7       49.24       57.79      3.22 o
   5  -9   7        3.27        2.60      1.04 o
   6  -9   7        6.94        4.95      1.56 o
  -6  -8   7        0.47       -0.18      1.19 o
  -5  -8   7        0.23       -0.26      1.56 o
  -4  -8   7        0.00        0.00      1.30 o
  -3  -8   7        3.07        3.13      1.82 o
  -2  -8   7       39.46       30.74      4.43 o
  -1  -8   7        0.09       -1.04      1.30 o
   0  -8   7       30.79       34.30      6.12 o
   1  -8   7       23.03       20.94      3.00 o
   2  -8   7      595.32      576.20     23.94 o
   3  -8   7      325.85      332.51     14.18 o
   4  -8   7       18.77       17.65      1.56 o
   5  -8   7       12.10       10.94      1.82 o
   6  -8   7        0.75        0.52      1.04 o
   7  -8   7        8.06       11.98      2.08 o
  -6  -7   7        0.38        0.65      1.43 o
  -5  -7   7       51.73       49.49      5.21 o
  -4  -7   7        0.79        0.52      1.30 o
  -3  -7   7        6.49        4.69      1.82 o
  -2  -7   7       15.65       17.71      3.13 o
  -1  -7   7       13.42       15.11      2.87 o
   0  -7   7       39.80       87.71      7.29 o
   1  -7   7        2.83        2.27      1.69 o
   2  -7   7       36.02       29.64      1.68 o
   3  -7   7       32.52       30.57      1.93 o
   4  -7   7        2.61        2.93      0.78 o
   5  -7   7        0.78        1.04      0.78 o
   6  -7   7       46.01       44.28      3.91 o
   7  -7   7        2.59        2.08      1.30 o
  -7  -6   7        0.16       -1.19      1.19 o
  -6  -6   7       21.30       17.96      4.69 o
  -5  -6   7       21.05       19.02      2.87 o
  -4  -6   7        0.56        1.04      1.30 o
  -3  -6   7        0.04       -0.78      1.04 o
  -2  -6   7       19.17       16.41      2.87 o
  -1  -6   7      172.07      196.41     14.59 o
   0  -6   7        1.40        1.30      0.48 o
   1  -6   7        7.92        7.81      1.30 o
   2  -6   7        3.87        4.11      0.63 o
   3  -6   7        5.56        5.02      0.81 o
   4  -6   7        0.01        0.00      0.43 o
   5  -6   7       24.03       30.22      2.87 o
   6  -6   7       39.90       41.68      3.65 o
   7  -6   7        0.25        0.00      1.04 o
  -7  -5   7        0.00        0.14      1.00 o
  -6  -5   7        0.00       -0.13      0.92 o
  -5  -5   7        0.34        1.82      1.30 o
  -4  -5   7        0.01       -0.26      1.04 o
  -3  -5   7        6.96        8.60      1.82 o
  -2  -5   7        3.55        4.95      1.56 o
  -1  -5   7       15.26       16.93      2.87 o
   0  -5   7       42.08       42.51      6.64 o
   1  -5   7      159.63      166.52      6.16 o
   2  -5   7        5.03        4.30      0.71 o
   3  -5   7      137.91      135.46      6.07 o
   4  -5   7        0.01       -0.31      0.43 o
   5  -5   7        0.02        0.26      0.78 o
   6  -5   7       64.56       65.64      4.95 o
   7  -5   7        8.31        6.25      1.56 o
  -8  -4   7        0.01       -0.26      1.11 o
  -7  -4   7        8.28        7.81      1.47 o
  -6  -4   7       17.92       16.68      2.08 o
  -5  -4   7       70.03       74.50      5.99 o
  -4  -4   7       23.27       26.31      2.87 o
  -3  -4   7       50.49       54.18      4.69 o
  -2  -4   7        2.33        2.08      1.04 o
  -1  -4   7        2.53        2.08      1.30 o
   0  -4   7      214.15      232.76     16.41 o
   1  -4   7       43.34       45.04      1.89 o
   2  -4   7       33.57       29.13      1.50 o
   3  -4   7       81.14       62.00      3.12 o
   4  -4   7        0.35        0.21      0.43 o
   5  -4   7        4.21        5.73      1.30 o
   6  -4   7      187.68      231.05     14.33 o
   7  -4   7        0.32        1.04      1.04 o
  -8  -3   7        0.24       -0.13      0.92 o
  -7  -3   7        1.65        1.82      0.92 o
  -6  -3   7       31.22       28.52      2.03 o
  -5  -3   7       20.54       19.54      2.08 o
  -4  -3   7      119.69      124.51      8.86 o
  -3  -3   7      147.68      152.38     10.68 o
  -2  -3   7       14.13       15.63      2.34 o
  -1  -3   7       23.16       16.67      2.34 o
   0  -3   7      306.65      300.53     13.50 o
   1  -3   7       12.83       12.73      0.81 o
   2  -3   7       50.34       46.12      2.12 o
   3  -3   7       21.73       11.03      1.06 o
   4  -3   7        2.35        2.74      0.67 o
   5  -3   7       27.04       34.91      2.87 o
   6  -3   7       23.52       23.18      2.34 o
   7  -3   7       11.46        9.90      1.82 o
  -8  -2   7       23.75       25.53      3.13 o
  -7  -2   7       48.97       52.10      4.17 o
  -6  -2   7        0.27        0.78      0.78 o
  -5  -2   7        7.44        7.55      1.04 o
  -4  -2   7        5.45        6.51      1.04 o
  -3  -2   7        7.69       10.68      1.56 o
  -2  -2   7       27.85       27.87      2.87 o
  -1  -2   7       13.06       11.98      2.08 o
   0  -2   7      222.62      207.92      9.56 o
   1  -2   7        2.36        2.71      0.24 o
   2  -2   7       81.72       65.77      2.38 o
   3  -2   7       10.15        7.64      0.87 o
   4  -2   7        0.17        0.21      0.43 o
   5  -2   7       10.91       10.94      1.56 o
   6  -2   7      113.13      139.36      9.12 o
   7  -2   7       59.82       93.25      6.51 o
  -8  -1   7        0.46       -0.26      1.04 o
  -4  -1   7       40.06       38.29      3.13 o
  -3  -1   7       14.96       22.29      0.99 o
  -2  -1   7      118.45      126.58      5.38 o
  -1  -1   7       10.07        6.77      1.30 o
   0  -1   7       80.05       72.09      2.90 o
   1  -1   7       49.26       52.20      1.89 o
   2  -1   7       61.11       51.90      2.00 o
   3  -1   7        8.72       10.08      1.06 o
   4  -1   7       37.45       34.42      2.03 o
   5  -1   7        6.33        8.86      1.56 o
   6  -1   7        2.34        4.69      1.30 o
   7  -1   7       10.64       10.68      1.82 o
  -4   0   7       11.14       12.24      1.56 o
  -3   0   7       23.65       34.77      1.32 o
  -2   0   7       26.14       30.86      1.95 o
  -1   0   7      232.58      240.17     10.00 o
   0   0   7       29.84       28.66      1.49 o
   1   0   7        1.76        4.06      1.05 o
   2   0   7        5.14        7.78      0.61 o
   3   0   7      140.75      107.63      6.38 o
   4   0   7      179.30      140.40      6.35 o
   5   0   7        3.77        4.43      1.04 o
   6   0   7       20.82       23.70      2.34 o
   7   0   7       16.42       19.54      2.34 o
  -4   1   7       23.00       25.53      1.82 o
  -3   1   7        3.25        3.56      0.63 o
  -2   1   7       20.39       27.83      1.63 o
  -1   1   7       47.07       34.84      3.91 o
   0   1   7        0.96        0.87      0.45 o
   1   1   7      187.67      179.46      5.48 o
   2   1   7        0.16        0.23      0.30 o
   3   1   7       70.73       58.56      2.93 o
   4   1   7       56.37       57.04      2.85 o
   5   1   7        0.13        0.00      0.78 o
   6   1   7        6.56        5.73      1.30 o
   7   1   7       12.25       12.24      1.82 o
  -9   2   7        3.19        3.13      1.56 o
  -8   2   7       16.41       19.28      2.34 o
  -5   2   7       56.55       69.03      4.69 o
  -4   2   7       19.37       24.75      2.08 o
  -3   2   7        0.66        1.56      0.78 o
  -2   2   7       60.48       63.82      3.07 o
  -1   2   7        5.19        2.64      0.44 o
   0   2   7        7.44        6.05      0.72 o
   1   2   7      258.30      247.09      8.97 o
   2   2   7       13.63       14.82      1.10 o
   3   2   7       27.05       26.62      1.63 o
   4   2   7        4.54        3.57      0.63 o
   5   2   7        4.32        3.39      0.78 o
   6   2   7        0.14        0.26      0.78 o
  -9   3   7       24.29       30.22      3.13 o
  -8   3   7        5.75        9.38      1.56 o
  -7   3   7        5.35        5.86      0.92 o
  -5   3   7       32.32       32.56      2.60 o
  -4   3   7       63.98       73.46      5.21 o
  -3   3   7        1.41        1.82      0.55 o
  -2   3   7      140.26      137.55      5.95 o
  -1   3   7        0.00       -0.26      0.43 o
   0   3   7       25.26       22.80      4.69 o
   1   3   7     1492.48     1316.77     45.59 o
   2   3   7      134.60      130.47      5.99 o
   3   3   7       24.35       23.44      1.49 o
   4   3   7       16.67       14.33      1.56 o
   5   3   7        0.02        0.26      0.52 o
   6   3   7       68.67       88.57      5.99 o
  -9   4   7        3.31        5.84      1.11 o
  -8   4   7        8.82       11.69      1.37 o
  -7   4   7        6.45        7.28      1.11 o
  -6   4   7        6.76        8.72      1.06 o
  -5   4   7       41.38       47.93      3.91 o
  -4   4   7        6.50        5.73      1.30 o
  -3   4   7        5.35        7.03      1.30 o
  -2   4   7       61.89       47.15      4.17 o
  -1   4   7       17.68       22.30      1.73 o
   0   4   7       89.95       72.96      3.37 o
   1   4   7      745.23      666.48     23.47 o
   2   4   7      246.80      227.73      9.84 o
   3   4   7       40.20       42.18      2.25 o
   4   4   7       37.29       40.11      2.87 o
   5   4   7       13.80       17.45      1.82 o
   6   4   7        0.65       -0.26      0.78 o
  -8   5   7       24.94       28.39      2.37 o
  -7   5   7       10.37       12.11      1.56 o
  -6   5   7        1.87        2.08      0.87 o
  -5   5   7       41.79       44.28      3.91 o
  -4   5   7       12.86       14.59      2.08 o
  -3   5   7        1.10        0.00      0.78 o
  -2   5   7        3.53        0.26      0.78 o
  -1   5   7       37.25       36.41      2.37 o
   0   5   7      330.86      281.79     13.09 o
   1   5   7      106.52      105.32      4.16 o
   2   5   7      189.86      187.74      8.26 o
   3   5   7        4.12        4.24      0.67 o
   4   5   7       32.33       37.25      2.60 o
   5   5   7        3.86        3.39      0.78 o
   6   5   7        0.14        1.04      0.78 o
  -8   6   7       16.26       16.03      1.81 o
  -7   6   7        4.50        5.18      1.19 o
  -6   6   7       12.76       14.61      1.74 o
  -5   6   7        4.08        4.69      1.30 o
  -4   6   7       42.14       46.63      4.17 o
  -3   6   7        0.73        1.04      1.04 o
  -2   6   7       45.77       39.56      5.47 o
  -1   6   7        5.96        4.98      1.06 o
   0   6   7       73.76       66.06      3.93 o
   1   6   7       45.20       44.96      2.31 o
   2   6   7       44.51       42.87      2.34 o
   3   6   7       21.41       23.55      1.49 o
   4   6   7        0.04       -0.26      0.52 o
   5   6   7        0.26       -0.26      0.52 o
  -8   7   7       20.23       21.11      2.37 o
  -7   7   7       14.10       15.04      1.88 o
  -6   7   7       34.08       41.94      3.91 o
  -5   7   7        8.41        5.99      1.56 o
  -4   7   7        3.67        3.91      1.30 o
  -3   7   7        0.00        0.00      1.04 o
  -2   7   7      175.14      127.72      6.42 o
  -1   7   7      259.09      190.16      9.16 o
   0   7   7       20.71       17.35      3.52 o
   1   7   7      105.58      108.75      5.00 o
   2   7   7        2.32        2.48      0.47 o
   3   7   7        6.16        5.73      0.78 o
   4   7   7       10.19       13.81      1.30 o
   5   7   7        2.25        3.39      0.78 o
  -8   8   7        0.55        1.16      1.19 o
  -7   8   7       20.48       20.18      2.31 o
  -6   8   7       23.76       25.01      3.39 o
  -5   8   7       23.79       21.62      3.13 o
  -4   8   7        0.66        1.04      1.04 o
  -3   8   7        0.00        0.00      1.04 o
  -2   8   7       42.61       36.38      2.74 o
  -1   8   7        1.24        1.43      0.92 o
   0   8   7       21.08       18.49      2.60 o
   1   8   7       19.88       21.59      1.54 o
   2   8   7        1.63       -0.21      0.43 o
   3   8   7        3.48        3.91      0.78 o
   4   8   7       14.56       18.75      1.82 o
  -7   9   7        2.57        2.34      1.56 o
  -6   9   7       16.78       15.11      2.60 o
  -5   9   7       59.59       63.04      5.99 o
  -4   9   7       58.86       57.83      5.47 o
  -3   9   7        3.05        1.70      1.00 o
  -2   9   7        1.39        2.34      1.56 o
  -1   9   7        4.92        5.99      1.82 o
   0   9   7       11.83        8.34      1.82 o
   1   9   7       45.85       46.73      3.00 o
   2   9   7        4.76        3.39      0.91 o
   3   9   7       19.25       25.27      2.08 o
  -7  10   7       12.61       19.54      3.39 o
  -6  10   7        1.15        3.39      1.82 o
  -5  10   7        0.22        1.82      1.56 o
  -4  10   7       46.63       56.79      5.73 o
  -3  10   7       20.77       22.94      2.48 o
  -2  10   7        1.13        1.39      1.06 o
  -1  10   7       17.41       12.24      2.34 o
   0  10   7      127.07      116.44      8.34 o
   1  10   7       85.94       95.53      4.56 o
   2  10   7       12.33       13.81      1.56 o
   3  10   7        2.72        3.91      1.04 o
  -6  11   7        5.16        6.51      2.34 o
  -5  11   7        1.22        1.30      1.82 o
  -4  11   7       32.78       40.69      3.26 o
  -3  11   7        5.13        8.29      1.63 o
  -2  11   7       31.24       28.91      3.65 o
  -1  11   7        2.63        2.08      1.56 o
   0  11   7       48.93       50.01      4.69 o
   1  11   7        0.00        1.04      1.04 o
   2  11   7       33.63       39.59      2.87 o
  -5  12   7       19.01       17.19      3.65 o
  -4  12   7        0.60        1.06      1.19 o
  -3  12   7        0.24       -1.30      1.30 o
  -2  12   7       13.91       20.32      3.13 o
  -1  12   7       17.20       17.97      2.87 o
   0  12   7        0.82        1.56      1.30 o
  -3  13   7        0.56        0.52      1.82 o
  -2  13   7        3.36        5.99      2.08 o
  -1 -13   8        7.66        8.34      1.82 o
   0 -13   8       64.48       75.54      5.73 o
   1 -13   8        0.38        3.39      1.56 o
   2 -13   8        0.08       -1.04      1.04 o
   3 -13   8        6.29        5.99      1.82 o
  -2 -12   8        2.71        1.04      2.34 o
  -1 -12   8        0.90        0.90      0.95 o
   0 -12   8       82.37       96.64      6.77 o
   1 -12   8       13.21       13.02      2.08 o
   2 -12   8        3.24        3.39      1.30 o
   3 -12   8       51.62       54.96      4.69 o
   4 -12   8        3.66        3.13      1.56 o
  -3 -11   8        0.01        1.56      2.34 o
  -2 -11   8        2.65        2.87      2.34 o
  -1 -11   8        0.21        0.54      1.04 o
   0 -11   8        0.06        0.52      0.93 o
   1 -11   8       24.24       29.17      2.87 o
   2 -11   8      114.97      129.98      8.86 o
   3 -11   8       41.63       46.37      4.17 o
   4 -11   8        2.74        3.57      1.17 o
   5 -11   8        1.28        0.78      1.04 o
  -4 -10   8        1.64        0.26      1.82 o
  -3 -10   8       22.83       13.55      3.39 o
  -2 -10   8        3.14        2.87      2.08 o
  -1 -10   8        2.67        3.85      2.87 o
   0 -10   8       39.67       36.68      2.71 o
   1 -10   8      308.47      323.00     19.80 o
   2 -10   8      201.50      207.09     13.28 o
   3 -10   8       19.11       17.19      2.60 o
   4 -10   8        5.17        6.15      1.00 o
   5 -10   8        2.07        1.04      1.04 o
  -5  -9   8        4.62        5.47      2.60 o
  -4  -9   8        0.68        1.04      1.82 o
  -3  -9   8       12.41        8.86      2.60 o
  -2  -9   8       21.86       19.28      3.65 o
  -1  -9   8        9.32        7.55      2.60 o
   0  -9   8        7.41        6.93      2.87 o
   1  -9   8       38.87       31.05      2.44 o
   2  -9   8        1.13        2.34      1.30 o
   3  -9   8        3.85        3.80      0.78 o
   4  -9   8        1.08        1.38      0.63 o
   5  -9   8       48.61       51.32      4.17 o
   6  -9   8        1.15        2.60      1.30 o
  -6  -8   8        3.09        1.95      1.47 o
  -5  -8   8        0.02       -0.52      1.56 o
  -3  -8   8        1.06       -0.78      1.30 o
  -2  -8   8       49.66       50.53      5.47 o
  -1  -8   8       19.19       19.02      3.39 o
   0  -8   8       83.36      100.81      5.25 o
   1  -8   8       23.91       26.67      2.47 o
   2  -8   8        7.81        6.25      1.56 o
   3  -8   8       10.82       12.76      1.25 o
   4  -8   8        0.18        0.52      0.63 o
   5  -8   8       62.05       60.95      4.69 o
   6  -8   8        5.92        4.43      1.30 o
  -6  -7   8        2.62        2.34      1.82 o
  -5  -7   8        0.05       -1.30      1.30 o
  -4  -7   8        0.78        0.52      1.56 o
  -3  -7   8        4.43        5.99      2.08 o
  -2  -7   8       14.20       13.02      2.87 o
  -1  -7   8       69.11       63.56      6.25 o
   0  -7   8       49.51       49.54      3.91 o
   1  -7   8       14.21       14.21      2.87 o
   2  -7   8      145.03      136.70      7.03 o
   3  -7   8       16.91       16.75      1.30 o
   4  -7   8        2.59        2.37      0.81 o
   5  -7   8      109.11      117.74      7.81 o
   6  -7   8       40.12       40.38      3.65 o
  -7  -6   8        0.35        0.66      1.19 o
  -6  -6   8       13.27       11.98      2.60 o
  -5  -6   8        4.31        3.65      1.56 o
  -4  -6   8        9.19        7.81      2.08 o
  -3  -6   8        0.00        0.78      1.30 o
  -2  -6   8        1.97        2.87      1.56 o
  -1  -6   8      194.78      208.13     15.37 o
   0  -6   8        0.25        0.45      0.48 o
   1  -6   8        5.43        5.99      1.10 o
   2  -6   8      133.02      117.01      4.60 o
   3  -6   8        2.55        1.41      0.63 o
   4  -6   8        0.01        0.11      0.63 o
   5  -6   8       99.41      111.23      7.55 o
   6  -6   8        2.93        2.87      1.04 o
   7  -6   8        1.18        0.78      1.04 o
  -7  -5   8        1.20        0.52      1.11 o
  -6  -5   8        1.46        0.52      1.30 o
  -5  -5   8       41.86       45.59      4.43 o
  -4  -5   8       43.23       47.15      4.43 o
  -3  -5   8        2.17        2.08      1.30 o
  -2  -5   8        8.63        7.55      2.08 o
  -1  -5   8      280.77      281.32     19.80 o
   0  -5   8       85.27       78.55      5.99 o
   1  -5   8        0.99        0.91      0.67 o
   2  -5   8       29.54       25.91      3.16 o
   3  -5   8        0.84        0.69      0.47 o
   4  -5   8        2.35        2.60      0.74 o
   5  -5   8       41.02       39.85      3.39 o
   6  -5   8        2.69        4.17      1.30 o
   7  -5   8       25.33       34.91      3.39 o
  -7  -4   8        0.83        0.95      1.04 o
  -6  -4   8        0.96        0.00      1.04 o
  -5  -4   8        3.84        3.91      1.30 o
  -4  -4   8        1.47        4.43      1.30 o
  -3  -4   8        5.90        4.43      1.56 o
  -2  -4   8        9.77        9.38      2.08 o
  -1  -4   8      142.37      133.89     10.16 o
   0  -4   8        0.82        3.17      0.70 o
   1  -4   8       17.05       15.98      1.58 o
   2  -4   8        0.94        0.82      0.42 o
   3  -4   8       13.98       10.52      1.95 o
   4  -4   8       11.27       11.14      1.56 o
   5  -4   8      140.06      159.42     10.16 o
   6  -4   8       80.00       92.21      6.51 o
   7  -4   8        0.63        1.82      1.04 o
  -8  -3   8       42.36       46.63      4.43 o
  -7  -3   8        3.27        2.88      2.34 o
  -6  -3   8        3.32        2.60      1.04 o
  -5  -3   8       36.59       40.11      3.65 o
  -4  -3   8       24.85       25.79      2.60 o
  -3  -3   8       84.10       78.15      6.25 o
  -2  -3   8       13.13       14.33      2.34 o
  -1  -3   8        1.70        3.91      1.56 o
   0  -3   8       14.01       11.46      1.14 o
   1  -3   8        0.24        0.42      0.67 o
   2  -3   8        3.40        4.33      0.65 o
   3  -3   8       49.18       47.67      2.56 o
   4  -3   8        1.59        1.75      0.63 o
   5  -3   8        2.29        2.34      1.04 o
   6  -3   8       31.75       32.30      2.87 o
   7  -3   8        7.30        5.73      1.56 o
  -8  -2   8        1.45        1.30      1.30 o
  -7  -2   8        7.10        7.29      1.30 o
  -6  -2   8       70.49       73.72      5.47 o
  -5  -2   8        3.25        3.13      1.04 o
  -4  -2   8       11.73       17.71      2.08 o
  -3  -2   8       34.90       34.91      3.39 o
  -2  -2   8       95.14      111.75      8.34 o
  -1  -2   8        7.70        6.51      1.82 o
   0  -2   8       29.78       22.33      5.08 o
   1  -2   8        5.63        6.52      1.06 o
   2  -2   8       70.96       52.41      3.92 o
   3  -2   8      283.05      210.11      9.10 o
   4  -2   8        0.17        1.41      0.63 o
   5  -2   8       21.37       25.79      2.34 o
   6  -2   8       43.91       52.88      4.17 o
   7  -2   8       18.69       17.97      2.34 o
  -4  -1   8       10.23       13.28      1.56 o
  -3  -1   8        0.13        0.52      0.78 o
  -2  -1   8        0.86        0.78      1.04 o
  -1  -1   8        3.92        5.47      1.56 o
   0  -1   8      572.62      540.32     23.96 o
   1  -1   8       10.46       10.73      1.79 o
   2  -1   8       34.29       23.56      1.38 o
   3  -1   8      171.94      138.22      6.15 o
   4  -1   8       12.85        9.92      1.06 o
   5  -1   8        4.41        3.91      1.04 o
   6  -1   8        6.55        5.47      1.30 o
   7  -1   8       22.99       25.53      2.60 o
  -5   0   8       52.16       50.79      3.91 o
  -4   0   8       13.01       35.95      2.87 o
  -3   0   8       12.82       16.67      2.08 o
  -2   0   8       12.14       11.72      1.82 o
  -1   0   8        1.49        0.00      1.04 o
   0   0   8      579.85      537.77     23.88 o
   1   0   8      232.67      211.66      7.77 o
   2   0   8       43.13       34.36      1.85 o
   3   0   8       29.08       21.89      1.49 o
   4   0   8       15.95       11.04      1.43 o
   5   0   8       10.62        8.08      1.30 o
   6   0   8       36.34       41.16      3.39 o
  -4   1   8       28.09       27.87      2.34 o
  -3   1   8       86.33       75.54      5.73 o
  -2   1   8       34.38       29.17      3.13 o
  -1   1   8       28.33       32.56      3.39 o
   0   1   8     1270.41     1133.43     49.29 o
   1   1   8      275.75      238.56      8.72 o
   2   1   8       41.95       36.50      1.77 o
   3   1   8       33.63       29.39      1.69 o
   4   1   8       12.07       10.44      1.06 o
   5   1   8       50.48       59.39      4.17 o
   6   1   8       37.57       46.89      3.65 o
  -6   2   8       98.56      110.19      7.55 o
  -5   2   8       39.33       47.15      3.65 o
  -4   2   8       28.09       31.78      2.87 o
  -3   2   8       87.71       78.41      5.99 o
  -2   2   8        0.13        1.04      1.04 o
  -1   2   8        1.77        1.30      1.04 o
   0   2   8     1302.02     1198.35     52.29 o
   1   2   8       61.23       53.36      2.27 o
   2   2   8       39.17       32.81      1.88 o
   3   2   8       59.98       56.80      2.82 o
   4   2   8        0.15        0.10      0.43 o
   5   2   8        0.01        0.26      0.52 o
   6   2   8        1.62        1.04      0.78 o
  -8   3   8        0.11        0.00      0.78 o
  -7   3   8        2.22        3.13      1.04 o
  -6   3   8       29.55       32.04      2.60 o
  -5   3   8       27.17       33.08      2.87 o
  -4   3   8        1.62        4.43      1.30 o
  -3   3   8        6.67        6.77      1.56 o
  -2   3   8       11.55       16.41      2.34 o
  -1   3   8      109.31      103.34      5.19 o
   0   3   8      363.45      328.43     15.09 o
   1   3   8      305.80      286.48     10.46 o
   2   3   8       24.35       24.78      1.69 o
   3   3   8       59.36       55.73      2.82 o
   4   3   8        9.29       10.16      1.30 o
   5   3   8        0.95       -0.52      0.52 o
   6   3   8        0.01       -0.78      0.78 o
  -8   4   8        0.33        1.82      1.04 o
  -7   4   8       27.89       35.43      3.13 o
  -6   4   8        3.19        4.95      1.04 o
  -5   4   8       16.48       18.23      2.08 o
  -4   4   8        4.45        4.17      1.30 o
  -3   4   8       51.13       40.90      3.65 o
  -2   4   8        6.63        3.39      1.30 o
  -1   4   8       83.26       65.82      4.04 o
   0   4   8        3.72        8.63      1.69 o
   1   4   8       89.25       86.61      3.54 o
   2   4   8        4.75        4.98      0.67 o
   3   4   8        6.34        6.18      0.91 o
   4   4   8        2.48        1.82      0.78 o
   5   4   8        3.78        4.17      1.04 o
  -8   5   8        0.87       -0.26      1.04 o
  -7   5   8       12.62       12.76      2.08 o
  -6   5   8        2.49        1.82      1.04 o
  -5   5   8        1.20        0.78      1.04 o
  -4   5   8        1.45        2.34      1.04 o
  -3   5   8      116.22       95.08      7.29 o
  -2   5   8      418.54      309.98     21.36 o
  -1   5   8       29.17       21.92      2.00 o
   0   5   8      207.59      184.76     16.02 o
   1   5   8      129.90      132.36      5.93 o
   2   5   8       12.63       13.91      1.17 o
   3   5   8        3.14        4.67      0.70 o
   4   5   8        8.88        9.90      1.30 o
   5   5   8        2.30        2.60      0.78 o
  -8   6   8        2.00        3.39      1.30 o
  -7   6   8       11.24       13.55      2.08 o
  -6   6   8       25.24       23.70      2.60 o
  -5   6   8        6.66        7.55      1.82 o
  -4   6   8        2.07        1.56      1.04 o
  -3   6   8       59.04       42.20      4.17 o
  -2   6   8        9.83        7.03      1.82 o
  -1   6   8        0.03        0.39      0.67 o
   0   6   8        5.84        5.59      1.03 o
   1   6   8       32.40       27.24      1.61 o
   2   6   8       36.49       37.95      2.12 o
   3   6   8       11.25       12.21      1.17 o
   4   6   8        0.45        0.00      0.52 o
   5   6   8       31.68       34.38      2.60 o
  -8   7   8       16.56       20.06      2.87 o
  -7   7   8        4.87        4.43      1.56 o
  -6   7   8       11.76       13.55      2.34 o
  -5   7   8       81.65       85.44      7.03 o
  -4   7   8        4.53        7.03      1.82 o
  -3   7   8        0.32       -1.04      1.04 o
  -2   7   8        0.02        1.46      0.87 o
  -1   7   8       58.22       44.03      3.00 o
   0   7   8      110.71      111.49      8.08 o
   1   7   8       54.18       57.29      2.94 o
   2   7   8        0.37        0.78      0.47 o
   3   7   8       22.35       22.35      1.49 o
   4   7   8        2.06        2.08      0.78 o
  -7   8   8        3.76        3.13      1.56 o
  -6   8   8        0.20        0.52      1.30 o
  -5   8   8       50.20       51.84      4.95 o
  -4   8   8       63.41       63.04      5.73 o
  -3   8   8        0.03        0.78      1.30 o
  -2   8   8       66.99       54.52      3.56 o
  -1   8   8       60.53       53.64      6.90 o
   0   8   8      130.39      128.94      9.12 o
   1   8   8       44.42       46.89      4.17 o
   2   8   8        1.56        1.84      0.52 o
   3   8   8        4.37        3.39      0.78 o
  -7   9   8        5.22        5.21      2.08 o
  -6   9   8        6.78        6.77      2.08 o
  -5   9   8       85.42       91.95      7.81 o
  -4   9   8       15.31       20.84      3.39 o
  -3   9   8       46.57       34.64      4.69 o
  -2   9   8       17.81       14.64      1.93 o
  -1   9   8       29.57       25.53      3.39 o
   0   9   8        4.95        6.77      2.08 o
   1   9   8       16.62       20.06      2.87 o
   2   9   8       21.63       24.36      1.73 o
   3   9   8        0.30       -0.26      0.52 o
  -6  10   8       17.74       17.19      3.39 o
  -5  10   8        2.72        3.65      2.08 o
  -4  10   8        1.24        1.30      1.56 o
  -3  10   8        5.93        6.89      1.56 o
  -2  10   8        8.83       10.37      1.81 o
  -1  10   8       11.78       16.41      2.87 o
   0  10   8        0.92        2.08      1.56 o
   1  10   8       47.93       52.10      4.69 o
  -6  11   8       15.88       17.97      3.65 o
  -5  11   8        0.14       -1.04      1.56 o
  -4  11   8       10.17        7.55      2.60 o
  -3  11   8        4.77        4.60      1.56 o
  -2  11   8       11.09       11.72      2.60 o
  -1  11   8        0.85        0.78      1.30 o
   0  11   8        2.65        4.17      1.82 o
   1  11   8        5.64        6.25      1.82 o
  -4  12   8        0.01        0.64      1.37 o
  -3  12   8        4.91        3.39      1.82 o
  -2  12   8       23.18       24.23      3.65 o
  -1  12   8        0.20        0.52      1.56 o
  -2 -12   9        5.27        1.82      2.60 o
  -1 -12   9       25.72       28.36      2.51 o
   0 -12   9      103.58      118.52      8.34 o
   1 -12   9       90.60       99.25      7.29 o
   2 -12   9        1.22        2.34      1.56 o
   3 -12   9        7.81        5.73      1.82 o
  -3 -11   9        8.43        8.86      3.13 o
  -2 -11   9        0.33        0.52      2.08 o
  -1 -11   9        0.13        0.43      0.93 o
   0 -11   9       72.46       81.79      5.99 o
   1 -11   9       12.07       16.93      2.60 o
   2 -11   9        0.00        1.82      1.30 o
   3 -11   9       14.22       16.93      2.60 o
   4 -11   9        7.20        8.34      2.08 o
  -4 -10   9        0.04       -1.56      1.56 o
  -3 -10   9       28.51       25.79      4.43 o
  -2 -10   9       19.08       15.63      3.65 o
  -1 -10   9       89.62      126.60      8.34 o
   0 -10   9        7.58        7.42      1.82 o
   1 -10   9       33.32       28.39      2.87 o
   2 -10   9       17.36       19.80      2.87 o
   3 -10   9       19.58       18.75      2.87 o
   4 -10   9       30.99       31.78      3.39 o
   5 -10   9       23.48       26.05      2.60 o
  -5  -9   9        0.08        0.78      2.08 o
  -4  -9   9        3.65        3.65      2.34 o
  -3  -9   9       11.99       13.81      3.39 o
  -2  -9   9       14.86        8.60      2.87 o
  -1  -9   9       30.11       20.06      3.91 o
   0  -9   9        0.27        1.91      0.93 o
   1  -9   9      100.41      103.40     15.11 o
   2  -9   9       35.20       29.70      3.13 o
   3  -9   9        7.55        6.51      1.82 o
   4  -9   9       93.63      105.50      5.04 o
   5  -9   9       15.82       17.97      2.08 o
  -5  -8   9        2.58        0.00      1.56 o
  -4  -8   9        0.19       -0.52      1.56 o
  -3  -8   9        2.28        3.65      2.08 o
  -2  -8   9      108.44       86.74      7.81 o
  -1  -8   9       26.41       22.14      3.91 o
   0  -8   9       12.35       13.51      2.60 o
   1  -8   9       33.69       33.17      2.64 o
   2  -8   9        2.16        3.65      1.30 o
   3  -8   9        1.75        1.82      1.30 o
   4  -8   9       24.11       29.18      2.60 o
   5  -8   9        0.85        0.78      0.78 o
   6  -8   9       14.91       19.02      2.34 o
  -6  -7   9       11.63       12.76      2.87 o
  -5  -7   9       11.51        9.64      2.34 o
  -4  -7   9        0.03        0.52      1.30 o
  -3  -7   9        0.06       -0.78      1.30 o
  -2  -7   9       94.40       83.36      7.55 o
  -1  -7   9       45.86       33.34      4.69 o
   0  -7   9       13.39       14.84      3.52 o
   1  -7   9       23.10       23.91      3.26 o
   2  -7   9        3.19        2.60      1.30 o
   3  -7   9        2.18        0.78      0.47 o
   4  -7   9       25.31       23.25      1.73 o
   5  -7   9        7.81       11.72      1.82 o
   6  -7   9        8.46        9.38      1.56 o
  -6  -6   9        0.31        0.52      1.30 o
  -5  -6   9        0.02       -0.52      1.30 o
  -4  -6   9        1.22        2.08      1.56 o
  -3  -6   9       23.00       19.02      3.13 o
  -2  -6   9       48.93       44.80      4.95 o
  -1  -6   9        9.05       10.42      2.60 o
   0  -6   9       16.75       18.89      1.77 o
   1  -6   9        0.12       -0.17      0.70 o
   2  -6   9       12.58       11.98      2.08 o
   3  -6   9        8.71       10.01      1.17 o
   4  -6   9       86.00       97.22      4.78 o
   5  -6   9      154.70      176.61     11.20 o
   6  -6   9        1.05        4.43      1.30 o
  -7  -5   9        2.03        1.64      1.19 o
  -6  -5   9       20.70       18.75      2.87 o
  -5  -5   9       15.20       14.33      2.60 o
  -4  -5   9       31.08       26.31      3.65 o
  -3  -5   9       41.35       38.81      4.17 o
  -2  -5   9        2.22        5.47      1.82 o
  -1  -5   9       44.70       40.38      4.43 o
   0  -5   9       44.26       46.58      4.69 o
   1  -5   9       18.29       19.62      2.87 o
   2  -5   9       13.41       14.99      3.39 o
   3  -5   9        0.08       -0.26      0.43 o
   4  -5   9        9.36        7.65      1.06 o
   5  -5   9       36.39       42.72      3.39 o
   6  -5   9       45.86       50.53      3.91 o
  -7  -4   9        8.96        7.93      1.37 o
  -6  -4   9        3.35        4.69      1.56 o
  -5  -4   9       15.99       15.37      2.60 o
  -4  -4   9        8.94        7.55      1.82 o
  -3  -4   9        8.51        9.38      2.08 o
  -2  -4   9        3.01        2.60      1.56 o
  -1  -4   9        0.67        1.30      1.56 o
   0  -4   9       29.79       27.90      2.87 o
   1  -4   9       52.36       41.91      2.75 o
   2  -4   9      255.55      196.28      7.37 o
   3  -4   9        5.94        4.88      0.67 o
   4  -4   9        2.10        1.99      0.67 o
   5  -4   9       16.37       23.44      2.34 o
   6  -4   9       54.12       64.60      4.69 o
  -7  -3   9       43.69       45.06      3.91 o
  -6  -3   9        4.07        5.21      1.30 o
  -5  -3   9       28.85       29.96      3.13 o
  -4  -3   9        7.23        6.77      1.82 o
  -2  -3   9        4.12        4.17      1.56 o
  -1  -3   9      532.14      495.18     33.60 o
   0  -3   9      122.60      109.16      5.51 o
   1  -3   9        6.52        5.29      1.10 o
   2  -3   9      182.93      147.20      6.26 o
   3  -3   9       44.75       40.50      2.25 o
   4  -3   9        7.62        6.93      1.43 o
   5  -3   9        0.30        1.04      0.78 o
   6  -3   9       11.00       17.71      2.08 o
  -6  -2   9       55.39       58.35      4.69 o
  -5  -2   9       19.02       19.80      2.34 o
  -4  -2   9        1.30        1.56      1.04 o
  -3  -2   9       32.78       27.87      3.13 o
  -2  -2   9       37.90       37.25      3.91 o
  -1  -2   9      476.87      427.98     29.17 o
   0  -2   9      268.13      246.81     30.87 o
   1  -2   9       12.24        7.74      1.30 o
   2  -2   9       54.28       42.97      2.02 o
   3  -2   9       26.64       20.53      1.34 o
   4  -2   9       34.28       28.86      1.88 o
   5  -2   9       15.59       14.07      1.82 o
   6  -2   9        0.64       -0.26      0.78 o
  -5  -1   9       55.71       62.78      4.69 o
  -4  -1   9       29.60       25.53      2.60 o
  -3  -1   9       60.17       50.79      4.43 o
  -2  -1   9        8.49        9.90      2.08 o
  -1  -1   9      395.19      342.80     23.70 o
   0  -1   9      354.45      323.60     14.80 o
   1  -1   9        2.29        2.89      0.87 o
   2  -1   9       49.04       40.66      1.95 o
   3  -1   9       29.46       29.20      1.73 o
   4  -1   9       21.93       20.98      1.49 o
   5  -1   9       23.96       32.30      2.60 o
   6  -1   9       61.85       69.55      4.95 o
  -4   0   9       33.81       35.95      3.13 o
  -3   0   9       19.38       27.87      2.87 o
  -2   0   9        0.39       -0.78      1.04 o
  -1   0   9      726.53      733.79     48.71 o
   0   0   9        6.96        4.69      1.82 o
   1   0   9       34.62       30.94      2.41 o
   2   0   9        4.59        3.65      0.48 o
   3   0   9        2.20        2.77      1.56 o
   4   0   9        1.72        1.39      0.47 o
   5   0   9        0.28        0.26      0.52 o
   6   0   9       10.89       25.53      2.34 o
  -5   1   9        0.29       -0.26      0.78 o
  -4   1   9        3.00        3.39      1.04 o
  -3   1   9        0.34        0.00      0.78 o
  -2   1   9        1.13       -0.26      1.04 o
  -1   1   9      309.14      277.16     19.54 o
   0   1   9      700.77      641.67     33.08 o
   1   1   9      150.16      130.57      6.75 o
   2   1   9       15.39       12.92      0.93 o
   3   1   9        1.46        2.73      0.48 o
   4   1   9        0.00       -0.26      0.47 o
   5   1   9       18.80       22.66      2.08 o
   6   1   9       17.66       26.31      2.34 o
  -6   2   9        0.81        0.78      0.78 o
  -5   2   9        0.60        0.78      0.78 o
  -4   2   9       39.39       38.81      3.39 o
  -3   2   9        0.02        0.26      0.78 o
  -2   2   9      103.54       90.65      7.29 o
  -1   2   9       36.53       38.03      4.17 o
   0   2   9      140.45      134.82      6.82 o
   1   2   9      247.46      216.32     10.42 o
   2   2   9       18.40       17.51      1.16 o
   3   2   9        1.14        0.96      0.52 o
   4   2   9        0.45        0.78      0.47 o
   5   2   9       38.66       52.10      3.65 o
   6   2   9      177.76      218.29     13.28 o
  -8   3   9        0.12        0.52      0.78 o
  -7   3   9        2.10        2.34      0.78 o
  -6   3   9        5.42       10.94      1.56 o
  -5   3   9        2.89        3.13      1.04 o
  -4   3   9       19.14       15.63      2.34 o
  -3   3   9      408.47      343.58     23.18 o
  -2   3   9        6.19        6.51      1.82 o
  -1   3   9       91.38       85.61      4.63 o
   0   3   9      183.81      163.46     16.93 o
   1   3   9       15.43       17.58      2.08 o
   2   3   9        1.46        0.96      0.52 o
   3   3   9       29.70       35.90      2.74 o
   4   3   9       21.33       24.01      1.54 o
   5   3   9       30.39       35.69      2.87 o
  -8   4   9        8.99       12.76      1.82 o
  -7   4   9       10.43       17.97      2.34 o
  -6   4   9       23.17       30.48      2.87 o
  -5   4   9        9.82       13.02      2.08 o
  -4   4   9       22.43       17.45      2.34 o
  -3   4   9       31.36       21.62      2.87 o
  -2   4   9        2.65        3.91      1.56 o
  -1   4   9       15.37       13.14      1.56 o
   0   4   9      123.76      114.32      6.07 o
   1   4   9       43.75       42.88      5.34 o
   2   4   9        0.02       -0.26      0.26 o
   3   4   9       15.35       12.47      1.10 o
   4   4   9       15.31       13.28      1.30 o
   5   4   9        0.75        1.04      0.78 o
  -8   5   9        4.03        5.99      1.56 o
  -7   5   9       10.35       10.68      1.82 o
  -6   5   9       54.19       68.25      5.47 o
  -5   5   9        1.49        1.82      1.04 o
  -4   5   9        0.53        1.04      1.04 o
  -3   5   9       23.85       20.32      3.13 o
  -2   5   9       55.40       44.80      4.69 o
  -1   5   9       23.88       25.51      2.34 o
   0   5   9       96.32       92.36      5.21 o
   1   5   9       17.42       13.81      2.34 o
   2   5   9       16.70       15.31      1.14 o
   3   5   9        7.80        8.21      0.90 o
   4   5   9       25.20       35.43      2.60 o
   5   5   9        0.21       -0.26      0.52 o
  -8   6   9        6.65        7.81      1.82 o
  -7   6   9        3.22        3.91      1.56 o
  -6   6   9       24.08       31.26      3.39 o
  -5   6   9       95.48      108.36      8.34 o
  -4   6   9        0.00       -0.78      0.78 o
  -3   6   9       78.08       62.52      5.73 o
  -2   6   9        2.18        2.34      1.56 o
  -1   6   9       62.09       56.79      3.63 o
   0   6   9       22.12       19.38      2.25 o
   1   6   9        4.99        4.95      1.56 o
   2   6   9        2.92        3.16      0.49 o
   3   6   9       24.29       27.97      1.73 o
   4   6   9       32.78       36.47      2.60 o
  -7   7   9        1.40        2.08      1.56 o
  -6   7   9       86.45       96.12      7.81 o
  -5   7   9       17.87       16.41      2.87 o
  -4   7   9       20.77       19.02      2.87 o
  -3   7   9       15.56       14.85      2.87 o
  -2   7   9       42.24       35.73      2.88 o
  -1   7   9        2.90        2.24      1.06 o
   0   7   9        6.03       10.16      2.08 o
   1   7   9       67.31       68.51      5.73 o
   2   7   9        2.37        2.02      0.48 o
   3   7   9       18.87       20.65      1.49 o
  -7   8   9        1.47        1.56      1.56 o
  -6   8   9        5.27        7.03      2.08 o
  -5   8   9       10.20        9.38      2.34 o
  -4   8   9        5.61        6.51      2.08 o
  -3   8   9        0.00        0.26      1.56 o
  -2   8   9       47.08       49.21      6.77 o
  -1   8   9       33.54       29.37      2.88 o
   0   8   9       25.03       28.39      3.65 o
   1   8   9       20.47       20.06      3.13 o
   2   8   9        5.47        3.91      1.56 o
   3   8   9        0.67        0.52      0.52 o
  -6   9   9        3.78        3.39      1.82 o
  -5   9   9       14.67        9.90      2.60 o
  -4   9   9        6.13        4.17      2.08 o
  -3   9   9        2.38        4.95      2.08 o
  -2   9   9        3.72        3.57      1.25 o
  -1   9   9        2.57        3.39      1.82 o
   0   9   9        1.51        4.43      1.82 o
   1   9   9      123.60      135.71      9.64 o
   2   9   9       29.70       31.26      3.65 o
  -6  10   9        6.44        5.99      2.34 o
  -5  10   9        0.01        0.52      1.56 o
  -4  10   9        0.62        0.26      1.56 o
  -3  10   9       24.60       25.64      3.39 o
  -2  10   9        6.27        3.39      1.82 o
  -1  10   9       11.58       10.42      2.34 o
   0  10   9       57.29       56.53      5.21 o
   1  10   9        1.88        0.78      1.30 o
  -5  11   9       16.39       11.46      3.13 o
  -4  11   9        0.18        1.04      2.08 o
  -3  11   9        6.26        6.77      2.87 o
  -2  11   9      139.19      154.99     11.20 o
  -1  11   9       23.23       25.79      3.65 o
   0  11   9        1.10        2.08      1.56 o
  -1 -12  10        3.85        1.56      2.60 o
   0 -12  10       30.38       38.03      3.65 o
   1 -12  10        8.94        9.38      2.08 o
   2 -12  10       39.99       38.55      3.91 o
  -2 -11  10       17.15       10.94      3.39 o
  -1 -11  10       12.81       15.43      6.90 o
   0 -11  10       36.48       46.63      4.17 o
   1 -11  10        7.95       10.68      2.34 o
   2 -11  10        3.66        7.03      1.82 o
   3 -11  10       50.05       48.45      4.69 o
  -3 -10  10       24.21       19.28      3.91 o
  -2 -10  10       16.83       14.33      3.65 o
  -1 -10  10       15.74        9.64      3.13 o
   0 -10  10        0.01       -0.78      0.93 o
   1 -10  10        0.98        1.82      1.30 o
   2 -10  10        0.32        0.00      1.30 o
   3 -10  10        8.05        8.08      2.08 o
   4 -10  10        1.07        1.82      1.56 o
  -4  -9  10        1.80        0.00      1.82 o
  -3  -9  10       18.52       16.67      3.65 o
  -2  -9  10        1.36        1.04      1.82 o
  -1  -9  10        5.91        1.82      2.08 o
   0  -9  10       33.91       32.39      2.68 o
   1  -9  10        1.72        1.30      1.04 o
   2  -9  10        5.34        3.91      1.56 o
   3  -9  10       15.45       15.37      2.60 o
   4  -9  10        1.29       -0.52      1.30 o
   5  -9  10       16.63       17.71      2.08 o
  -5  -8  10        0.00        0.26      1.56 o
  -4  -8  10        7.30        3.39      2.08 o
  -3  -8  10       24.21       21.36      3.91 o
  -2  -8  10        4.69        3.13      2.08 o
  -1  -8  10       53.75       45.85      5.99 o
   0  -8  10       11.35       15.74      1.93 o
   1  -8  10        0.05        0.35      0.93 o
   2  -8  10        4.27        6.25      1.82 o
   3  -8  10       35.67       38.29      3.65 o
   4  -8  10      154.60      180.00     11.98 o
   5  -8  10        0.03       -0.52      0.78 o
  -5  -7  10        6.00        3.65      2.08 o
  -4  -7  10       33.67       27.61      4.17 o
  -3  -7  10        3.31        4.43      2.08 o
  -2  -7  10        6.01        3.39      2.08 o
  -1  -7  10       19.71       12.50      3.13 o
   0  -7  10       11.29       14.35      2.08 o
   1  -7  10        0.56        0.07      0.90 o
   2  -7  10        2.49        2.60      1.30 o
   3  -7  10        8.49        7.55      1.82 o
   4  -7  10        7.32        7.40      0.93 o
   5  -7  10       21.51       23.18      2.34 o
  -6  -6  10       12.09       11.98      2.60 o
  -5  -6  10        0.04       -0.78      1.30 o
  -4  -6  10        0.02        1.30      1.56 o
  -3  -6  10        1.65       -0.52      1.56 o
  -2  -6  10       14.91       16.93      3.39 o
  -1  -6  10       54.26       55.22      5.99 o
   0  -6  10       92.12       81.62     11.46 o
   1  -6  10      102.57       90.15      5.19 o
   2  -6  10       14.84       15.11      2.34 o
   3  -6  10        0.00       -0.52      1.04 o
   4  -6  10        0.01        0.17      0.47 o
   5  -6  10       45.69       48.97      3.65 o
   6  -6  10        0.38        1.82      1.04 o
  -6  -5  10       25.37       24.49      3.39 o
  -5  -5  10        7.98        8.34      2.08 o
  -4  -5  10        7.64        8.34      2.08 o
  -3  -5  10        0.08       -0.52      1.30 o
  -2  -5  10      120.14      127.12     10.16 o
  -1  -5  10      116.78      101.85      8.60 o
   0  -5  10       46.33       46.08      3.78 o
   1  -5  10       74.52       68.31     10.68 o
   2  -5  10       58.05       50.01      4.17 o
   3  -5  10       17.92       17.26      1.82 o
   4  -5  10        0.20        0.52      0.47 o
   5  -5  10       22.88       22.14      2.08 o
   6  -5  10        2.92        4.95      1.30 o
  -7  -4  10       34.05       38.81      3.91 o
  -6  -4  10        5.38        4.17      1.56 o
  -5  -4  10        3.45        4.17      1.56 o
  -4  -4  10       24.95       26.05      3.39 o
  -3  -4  10      100.84       97.94      8.08 o
  -2  -4  10      195.08      205.52     15.11 o
  -1  -4  10       43.55       39.59      4.95 o
   0  -4  10        4.85        4.43      0.93 o
   1  -4  10       16.60       13.81      1.82 o
   2  -4  10       17.96       14.59      2.34 o
   3  -4  10       46.21       38.23      2.12 o
   4  -4  10        0.20        0.82      0.52 o
   5  -4  10       17.23       16.93      1.82 o
   6  -4  10        0.57        0.52      0.78 o
  -7  -3  10        1.84        2.34      1.30 o
  -6  -3  10       26.85       31.26      3.39 o
  -5  -3  10        8.10        5.47      1.56 o
  -4  -3  10       13.26       11.98      2.34 o
  -3  -3  10        1.11        1.56      1.30 o
  -2  -3  10      106.87      105.24      8.60 o
  -1  -3  10      179.57      161.24     12.24 o
   0  -3  10       99.66       94.99      7.42 o
   1  -3  10       44.53       37.16      3.65 o
   2  -3  10        8.37       13.02      2.08 o
   3  -3  10       28.82       26.23      2.60 o
   4  -3  10       10.10       11.75      1.82 o
   5  -3  10       81.62       93.77      6.25 o
   6  -3  10       17.30       19.80      2.08 o
  -7  -2  10        0.02        0.78      1.04 o
  -6  -2  10        7.60        8.60      1.56 o
  -5  -2  10        1.12        0.52      1.04 o
  -4  -2  10       16.83       15.11      2.34 o
  -3  -2  10        9.93       10.16      2.08 o
  -2  -2  10      118.08      126.86      9.90 o
  -1  -2  10        0.96       -0.26      1.30 o
   0  -2  10       77.94       69.41      6.25 o
   1  -2  10       23.95       21.83      2.34 o
   2  -2  10        0.44       -0.52      0.78 o
   3  -2  10        0.22        1.30      0.47 o
   4  -2  10       23.24       22.17      1.54 o
   5  -2  10        2.67        3.13      1.04 o
   6  -2  10       39.44       48.97      3.65 o
  -6  -1  10        6.00        5.47      1.30 o
  -5  -1  10        4.03        4.43      1.30 o
  -4  -1  10        4.32        3.13      1.30 o
  -3  -1  10       10.36        9.12      2.08 o
  -2  -1  10      151.66      135.71     10.42 o
  -1  -1  10      865.21      843.97     56.00 o
   0  -1  10      161.63      151.14     17.84 o
   1  -1  10       21.59       23.80      2.36 o
   2  -1  10        1.55        0.52      1.04 o
   3  -1  10        1.11        2.91      0.65 o
   4  -1  10       30.28       38.52      2.25 o
   5  -1  10        0.22        0.52      0.78 o
   6  -1  10        8.39       10.16      1.56 o
  -6   0  10        0.70        0.26      1.04 o
  -5   0  10       27.04       31.78      3.13 o
  -4   0  10       25.33       26.57      3.13 o
  -3   0  10       94.68       92.21      7.29 o
  -2   0  10        0.70        0.00      1.30 o
  -1   0  10       56.01       50.79      5.21 o
   0   0  10      447.99      401.14     18.28 o
   1   0  10        6.61        8.69      1.49 o
   2   0  10        0.03        0.78      1.04 o
   3   0  10       12.07       11.68      0.95 o
   4   0  10       18.72       26.33      1.73 o
   5   0  10      114.76      147.70      9.12 o
  -6   1  10        2.73        4.17      1.04 o
  -5   1  10        0.11        0.52      1.04 o
  -4   1  10      181.96      168.27     11.98 o
  -3   1  10       49.65       46.89      4.43 o
  -2   1  10       12.45       11.98      2.34 o
  -1   1  10       14.54        8.34      2.34 o
   0   1  10       12.68       14.94      1.73 o
   1   1  10        0.01        0.14      0.81 o
   2   1  10       33.31       33.34      3.39 o
   3   1  10       79.16       79.65      3.88 o
   4   1  10        0.28        0.26      0.78 o
   5   1  10        1.37        1.04      0.78 o
  -7   2  10       15.05       22.14      2.34 o
  -6   2  10        9.29       14.59      2.08 o
  -5   2  10        0.77        0.78      1.04 o
  -4   2  10       14.24       14.07      2.34 o
  -3   2  10        1.21        0.26      1.04 o
  -2   2  10       36.75       28.39      3.91 o
  -1   2  10       67.78       66.94      6.25 o
   0   2  10       24.37       21.16      2.34 o
   1   2  10        6.65        5.76      1.30 o
   2   2  10       14.69       15.37      2.60 o
   3   2  10       16.07       17.21      1.95 o
   4   2  10        6.55        4.64      0.70 o
   5   2  10       46.32       57.31      3.91 o
  -8   3  10       12.10       16.93      2.08 o
  -7   3  10       15.89       18.23      2.34 o
  -6   3  10        0.03        0.52      1.04 o
  -5   3  10        0.92        1.30      1.30 o
  -4   3  10       41.20       33.60      3.39 o
  -3   3  10       50.39       44.02      4.43 o
  -2   3  10       21.89       12.76      2.60 o
  -1   3  10       25.65       28.91      4.17 o
   0   3  10        7.30        7.79      2.34 o
   1   3  10        0.66       -0.47      0.87 o
   2   3  10        5.76        5.21      1.56 o
   3   3  10       27.40       36.73      2.12 o
   4   3  10        9.24       10.48      1.10 o
   5   3  10       60.09       59.13      4.17 o
  -8   4  10        0.45       -0.78      1.04 o
  -7   4  10       13.46       14.85      2.34 o
  -6   4  10       76.26       87.52      6.77 o
  -5   4  10        0.85        1.04      1.04 o
  -4   4  10       20.02       14.07      2.34 o
  -3   4  10        0.73       -0.52      1.04 o
  -2   4  10       27.89       26.05      3.91 o
  -1   4  10        3.63        2.91      1.06 o
   0   4  10        9.86        8.97      2.08 o
   1   4  10        4.65        2.87      1.30 o
   2   4  10       11.25       10.68      2.08 o
   3   4  10       64.42       66.92      3.32 o
   4   4  10       53.69       60.95      4.17 o
  -7   5  10       35.06       44.02      4.17 o
  -6   5  10       12.84       15.11      2.34 o
  -5   5  10        2.71        4.43      1.56 o
  -4   5  10        8.62        7.81      2.08 o
  -3   5  10       63.77       54.18      5.21 o
  -2   5  10        7.96        7.55      2.34 o
  -1   5  10       34.05       38.30      5.47 o
   0   5  10       61.71       56.47      9.12 o
   1   5  10       11.78       12.50      2.34 o
   2   5  10       15.27       17.71      2.87 o
   3   5  10       42.51       50.92      2.69 o
   4   5  10       42.08       54.44      3.65 o
  -7   6  10        9.28       13.28      2.34 o
  -6   6  10       22.60       26.57      3.39 o
  -5   6  10       16.73       18.75      2.87 o
  -4   6  10        0.56        1.30      1.56 o
  -3   6  10       23.15       21.36      3.39 o
  -2   6  10       95.46       77.89      7.29 o
  -1   6  10        0.11        0.47      0.87 o
   0   6  10       17.55       21.36      3.13 o
   1   6  10        4.98        3.39      1.82 o
   2   6  10        0.48       -0.78      1.04 o
   3   6  10        3.78        3.49      1.04 o
  -7   7  10        2.15        1.04      1.56 o
  -6   7  10        8.41        9.90      2.34 o
  -5   7  10        6.85       10.42      2.34 o
  -4   7  10       11.04       14.33      2.87 o
  -3   7  10        0.44       -0.26      1.30 o
  -2   7  10        2.10        1.63      1.06 o
  -1   7  10        3.65        4.76      1.18 o
   0   7  10      152.70      162.02     11.20 o
   1   7  10       46.13       44.80      4.43 o
   2   7  10        0.24        0.00      1.30 o
  -6   8  10        0.79        1.04      1.56 o
  -5   8  10        6.06        7.81      2.34 o
  -4   8  10        5.97        4.17      2.08 o
  -3   8  10       17.55       16.93      3.39 o
  -2   8  10       11.78       14.69      2.06 o
  -1   8  10        6.86        9.90      2.34 o
   0   8  10        0.02       -0.26      1.30 o
   1   8  10        0.18       -0.52      1.30 o
   2   8  10        0.01       -0.52      1.30 o
  -6   9  10        8.88        7.03      2.34 o
  -5   9  10        3.22        3.39      2.08 o
  -4   9  10        4.17        5.21      2.34 o
  -3   9  10       61.55       47.41      5.47 o
  -2   9  10        5.10        7.26      1.69 o
  -1   9  10        5.04        4.69      1.82 o
   0   9  10        1.01       -0.52      1.56 o
   1   9  10        9.80        9.90      2.34 o
  -5  10  10        9.33       11.72      3.13 o
  -4  10  10        2.36        0.26      2.08 o
  -3  10  10       36.60       38.61      4.56 o
  -2  10  10      146.32      158.38     11.46 o
  -1  10  10        1.95        2.60      1.82 o
   0  10  10        2.55        6.25      2.08 o
  -3  11  10       47.69       46.37      4.95 o
  -1 -11  11       34.52       25.53      4.95 o
   0 -11  11        0.54        1.04      1.30 o
   1 -11  11        2.03        0.78      1.30 o
   2 -11  11       15.86       16.15      2.87 o
  -3 -10  11        0.41       -0.26      2.08 o
  -2 -10  11       17.30        8.60      3.39 o
  -1 -10  11        7.74        7.03      2.87 o
   0 -10  11        2.22        1.88      1.14 o
   1 -10  11        0.72        2.87      1.56 o
   2 -10  11       10.08       14.07      2.60 o
   3 -10  11       71.61       74.76      6.25 o
  -4  -9  11        4.85        4.43      2.34 o
  -3  -9  11        0.17       -1.04      1.82 o
  -2  -9  11        0.02        0.00      1.82 o
  -1  -9  11        0.10       -1.82      1.82 o
   0  -9  11        0.23        0.26      0.93 o
   1  -9  11        1.59        0.00      1.04 o
   2  -9  11        7.95        7.55      2.08 o
   3  -9  11        0.19        1.04      1.56 o
   4  -9  11        0.58        0.26      1.30 o
  -4  -8  11        0.60        0.78      1.82 o
  -3  -8  11       12.41       10.42      2.87 o
  -2  -8  11       15.79        9.90      3.13 o
  -1  -8  11       72.16       64.34      7.03 o
   0  -8  11       17.83       20.58      2.21 o
   1  -8  11        7.82        8.02      2.08 o
   2  -8  11        0.22        0.52      1.30 o
   3  -8  11        1.85        1.56      1.30 o
   4  -8  11       56.56       61.21      5.21 o
  -5  -7  11        6.22        4.43      2.08 o
  -4  -7  11        0.82        1.04      1.82 o
  -3  -7  11        3.91        2.87      2.08 o
  -2  -7  11       23.09       22.14      4.17 o
  -1  -7  11       14.34       11.20      3.13 o
   0  -7  11       22.28       22.21      2.25 o
   1  -7  11       40.83       37.10      5.86 o
   2  -7  11       13.87       12.24      2.34 o
   3  -7  11        1.24        1.30      1.30 o
   4  -7  11       79.43       93.51      7.03 o
  -5  -6  11        8.28        9.12      2.34 o
  -4  -6  11       41.66       32.56      4.69 o
  -3  -6  11       85.05       89.87      8.08 o
  -2  -6  11        0.44        1.56      1.82 o
  -1  -6  11        4.00        5.73      2.34 o
   0  -6  11        0.20        0.24      0.90 o
   1  -6  11        8.15        6.39      1.49 o
   2  -6  11       42.42       38.55      3.91 o
   3  -6  11        0.42        0.78      1.30 o
   4  -6  11       55.74       59.91      5.21 o
   5  -6  11       10.99        8.34      1.30 o
  -6  -5  11        3.67        3.65      1.82 o
  -5  -5  11        0.23        2.34      1.56 o
  -4  -5  11        3.96        3.39      1.82 o
  -3  -5  11       54.84       47.93      5.21 o
  -2  -5  11       20.10       13.28      2.87 o
  -1  -5  11       66.41       51.84      5.73 o
   0  -5  11       39.89       36.55      4.95 o
   1  -5  11        2.14        0.02      0.90 o
   2  -5  11       50.25       44.02      4.17 o
   3  -5  11        1.83        3.13      1.56 o
   4  -5  11       13.93       18.49      2.87 o
   5  -5  11        1.23        3.13      0.78 o
  -6  -4  11        1.18        1.56      1.56 o
  -5  -4  11        0.11       -1.30      1.30 o
  -4  -4  11        6.16        4.69      1.82 o
  -3  -4  11       16.82       20.58      3.39 o
  -2  -4  11       20.87       21.88      3.65 o
  -1  -4  11      110.70       94.56      8.60 o
   0  -4  11       38.15       44.83      5.60 o
   1  -4  11        0.57        1.11      0.90 o
   2  -4  11        7.26        3.65      1.56 o
   3  -4  11       62.08       65.12      5.47 o
   4  -4  11       30.90       37.41      2.17 o
   5  -4  11        3.75        2.34      0.78 o
  -7  -3  11        4.28        4.95      1.56 o
  -6  -3  11       14.19       13.81      2.34 o
  -5  -3  11        2.94        3.13      1.56 o
  -4  -3  11        0.01        0.78      1.30 o
  -3  -3  11       83.28       77.62      6.77 o
  -2  -3  11      402.82      368.33     25.79 o
  -1  -3  11      127.37      105.76      9.12 o
   0  -3  11       71.95       67.49      3.94 o
   1  -3  11        0.00        0.88      2.08 o
   2  -3  11        0.00       -0.52      1.04 o
   3  -3  11        1.89        1.82      1.30 o
   4  -3  11        3.64        4.12      0.72 o
   5  -3  11       39.17       42.72      3.13 o
  -7  -2  11        1.10        1.82      1.30 o
  -6  -2  11       14.99       14.59      2.34 o
  -5  -2  11       31.25       27.09      3.13 o
  -4  -2  11       28.54       22.40      3.39 o
  -3  -2  11       29.74       24.75      3.65 o
  -2  -2  11        2.34        1.04      1.56 o
  -1  -2  11      160.62      146.39     11.72 o
   0  -2  11        0.94        1.54      0.90 o
   1  -2  11        0.46        0.00      0.87 o
   2  -2  11       18.20       19.80      2.87 o
   3  -2  11        1.87        3.39      1.56 o
   4  -2  11       11.99       17.01      1.34 o
   5  -2  11      144.20      165.15     10.16 o
  -6  -1  11        0.29        1.56      1.30 o
  -5  -1  11       36.71       33.60      3.65 o
  -4  -1  11       11.99       12.24      2.34 o
  -3  -1  11       13.03       14.33      2.60 o
  -2  -1  11       15.58       14.59      2.87 o
  -1  -1  11       41.44       43.76      4.95 o
   0  -1  11       20.05       19.20      3.39 o
   1  -1  11        2.54        2.00      1.06 o
   2  -1  11      133.34      131.02      9.12 o
   3  -1  11        0.00       -0.26      1.04 o
   4  -1  11        3.30        4.73      0.72 o
   5  -1  11      180.73      236.52     14.33 o
  -6   0  11        0.15        0.78      1.04 o
  -5   0  11        1.69        2.34      1.30 o
  -4   0  11        4.16        2.08      1.56 o
  -3   0  11       23.86       24.23      3.39 o
  -2   0  11        0.04       -0.78      1.30 o
  -1   0  11       49.49       43.50      4.95 o
   0   0  11        0.01        0.31      0.87 o
   1   0  11        0.73       -0.16      0.87 o
   2   0  11       38.66       38.55      3.91 o
   3   0  11       16.25       11.46      2.34 o
   4   0  11       18.77       22.14      2.08 o
   5   0  11      283.36      342.80     20.32 o
  -7   1  11        0.00        0.52      1.04 o
  -6   1  11        0.37        0.52      1.04 o
  -5   1  11       13.42       15.11      2.34 o
  -4   1  11       83.00       93.25      7.55 o
  -3   1  11       29.73       28.13      3.91 o
  -2   1  11        0.15        0.26      1.30 o
  -1   1  11        2.94        2.08      1.82 o
   0   1  11        5.23        6.34      1.30 o
   1   1  11        0.08       -0.87      0.87 o
   2   1  11        0.45        1.30      1.30 o
   3   1  11       19.80       18.75      2.87 o
   4   1  11      119.78      124.36      5.75 o
   5   1  11       56.52       69.29      4.69 o
  -7   2  11       32.25       38.03      3.39 o
  -6   2  11        1.28        1.04      1.04 o
  -5   2  11        0.43       -0.26      1.04 o
  -4   2  11       15.75       15.37      2.60 o
  -3   2  11       22.90       22.14      3.39 o
  -2   2  11       17.57       19.54      3.39 o
  -1   2  11        0.01        0.26      1.56 o
   0   2  11       24.68       21.15      2.31 o
   1   2  11        0.06        0.45      0.90 o
   2   2  11       87.93       99.51      7.55 o
   3   2  11       12.41       11.98      2.34 o
   4   2  11       41.51       55.91      2.94 o
  -7   3  11        6.97       12.50      2.08 o
  -6   3  11        0.05       -1.04      1.04 o
  -5   3  11       11.24       16.93      2.60 o
  -4   3  11       24.71       20.84      3.13 o
  -3   3  11       16.42       13.02      2.60 o
  -2   3  11       72.24       74.50      6.77 o
  -1   3  11        3.01        3.65      2.08 o
   0   3  11        7.69        9.19      2.60 o
   1   3  11        1.93        1.04      1.30 o
   2   3  11       74.41       76.06      6.25 o
   3   3  11       87.32      102.37      7.81 o
   4   3  11       13.09       17.97      1.56 o
  -7   4  11       19.94       24.75      3.13 o
  -6   4  11       22.71       21.62      3.13 o
  -5   4  11        0.15       -0.26      1.04 o
  -4   4  11        1.73        1.56      1.30 o
  -3   4  11       51.55       48.45      4.95 o
  -2   4  11        7.14        5.47      2.08 o
  -1   4  11       16.18       15.34      4.56 o
   0   4  11        0.62        0.20      1.06 o
   1   4  11        0.07        0.52      1.30 o
   2   4  11       37.70       36.73      3.91 o
   3   4  11        2.93        3.39      1.56 o
   4   4  11        2.77        2.08      0.78 o
  -7   5  11        2.84        3.13      1.56 o
  -6   5  11        6.94       10.94      2.34 o
  -5   5  11       28.14       27.35      3.65 o
  -4   5  11        0.02       -0.78      1.30 o
  -3   5  11        2.98        1.30      1.56 o
  -2   5  11       12.84       14.33      3.13 o
  -1   5  11       64.14       71.27      4.44 o
   0   5  11       80.26       78.96      7.55 o
   1   5  11        0.00        0.52      1.30 o
   2   5  11        6.90        7.55      2.08 o
   3   5  11        0.13        0.00      1.30 o
  -7   6  11        4.04        4.69      1.82 o
  -6   6  11        3.40        3.91      1.82 o
  -5   6  11        0.03       -0.78      1.30 o
  -4   6  11        1.28        1.56      1.56 o
  -3   6  11       49.20       55.22      5.73 o
  -2   6  11        0.26       -1.00      1.00 o
  -1   6  11        2.69        5.32      1.82 o
   0   6  11        3.47        2.34      1.56 o
   1   6  11       10.29       11.72      2.60 o
   2   6  11        0.23       -0.52      1.30 o
   3   6  11        9.94        9.64      2.08 o
  -6   7  11        1.93        3.65      2.08 o
  -5   7  11        2.79        5.73      2.08 o
  -4   7  11       15.08       15.37      3.13 o
  -3   7  11        8.03        5.47      2.34 o
  -2   7  11       23.61       24.75      4.43 o
  -1   7  11        3.84        1.02      1.43 o
   0   7  11       46.65       53.14      4.95 o
   1   7  11        7.37        9.12      2.34 o
   2   7  11       31.14       25.01      3.39 o
  -6   8  11        7.64        7.03      2.34 o
  -5   8  11        3.22        2.60      2.08 o
  -4   8  11       42.64       41.94      5.47 o
  -3   8  11       97.82       84.92      8.34 o
  -2   8  11        1.67        4.02      1.44 o
  -1   8  11       30.57       37.77      4.43 o
   0   8  11        0.40        0.78      1.56 o
   1   8  11        1.03        1.56      1.56 o
  -5   9  11        1.81        0.00      1.82 o
  -4   9  11        2.31        0.78      2.08 o
  -3   9  11      257.73      239.65     18.49 o
  -2   9  11       94.72      105.80     16.93 o
  -1   9  11        2.21        3.65      2.08 o
   0   9  11        0.89        2.08      1.82 o
  -3  10  11        9.02        9.18      2.60 o
  -1 -10  12        4.44        5.21      2.87 o
   0 -10  12        2.45        2.77      1.34 o
   1 -10  12        0.54       -1.04      1.30 o
  -3  -9  12        2.03        1.56      2.08 o
  -2  -9  12        0.72       -0.52      2.08 o
  -1  -9  12        9.88        8.86      3.39 o
   0  -9  12       17.45       18.42      4.95 o
   1  -9  12        2.63        4.95      1.82 o
   2  -9  12        0.08       -0.52      1.30 o
   3  -9  12       86.30      116.44      8.60 o
  -4  -8  12       39.33       28.91      4.69 o
  -3  -8  12        0.53        1.04      2.08 o
  -2  -8  12        0.03       -1.82      1.82 o
  -1  -8  12        0.57        0.00      2.08 o
   0  -8  12        3.21        3.58      1.34 o
   1  -8  12       27.65       36.21      4.17 o
   2  -8  12        4.38        1.04      1.56 o
   3  -8  12       41.25       53.66      4.95 o
  -4  -7  12       19.82       18.49      3.65 o
  -3  -7  12        0.26       -0.78      1.82 o
  -2  -7  12        3.18        2.87      2.34 o
  -1  -7  12       38.50       28.65      4.95 o
   0  -7  12       11.03       13.48      2.21 o
   1  -7  12       40.25       44.43      4.69 o
   2  -7  12        2.98        1.30      1.30 o
   3  -7  12        2.52        2.60      1.56 o
   4  -7  12       11.84       12.24      2.60 o
  -5  -6  12        0.09        0.00      1.56 o
  -4  -6  12       16.04       20.58      3.65 o
  -3  -6  12       31.47       39.85      5.47 o
  -2  -6  12       40.81       35.17      5.21 o
  -1  -6  12       20.15       18.23      3.91 o
   0  -6  12        0.16        1.10      2.21 o
   1  -6  12       17.92       19.95      2.41 o
   2  -6  12       30.30       32.56      3.91 o
   3  -6  12       11.69       24.75      3.39 o
   4  -6  12        0.71        3.13      1.82 o
  -5  -5  12        1.54        1.82      1.82 o
  -4  -5  12       32.15       28.13      4.17 o
  -3  -5  12      101.07       89.09      8.08 o
  -2  -5  12      107.75       91.95      8.34 o
  -1  -5  12       19.52       18.49      3.65 o
   0  -5  12       10.85       10.20      2.21 o
   1  -5  12        5.23        5.83      1.54 o
   2  -5  12        2.45        3.13      1.56 o
   3  -5  12        1.63        1.30      1.56 o
   4  -5  12      149.69      156.55     10.94 o
  -6  -4  12       11.71       13.55      2.87 o
  -5  -4  12        0.89       -0.78      1.56 o
  -4  -4  12        7.49        9.12      2.34 o
  -3  -4  12        0.94        0.78      1.56 o
  -2  -4  12       13.42       11.72      3.13 o
  -1  -4  12       14.26       10.42      2.87 o
   0  -4  12       12.27       16.33      3.91 o
   1  -4  12        0.01        0.26      1.69 o
   2  -4  12        7.34        7.03      1.82 o
   3  -4  12        1.78        0.78      1.30 o
   4  -4  12      220.98      230.79     15.11 o
  -6  -3  12        9.23       10.94      2.34 o
  -5  -3  12        0.76        3.13      1.56 o
  -4  -3  12       16.67       17.45      3.13 o
  -3  -3  12       27.77       24.23      3.65 o
  -2  -3  12      117.94      114.35      9.64 o
  -1  -3  12       33.40       33.86      4.95 o
   0  -3  12       18.72       20.00      4.69 o
   1  -3  12       94.64       97.79      8.86 o
   2  -3  12       15.67       19.02      2.87 o
   3  -3  12        0.02        0.78      1.30 o
   4  -3  12      140.65      182.86     12.50 o
  -6  -2  12        0.03       -0.78      1.30 o
  -5  -2  12        0.41        1.04      1.56 o
  -4  -2  12       25.45       19.02      3.13 o
  -3  -2  12        2.06        3.39      1.82 o
  -2  -2  12       90.03       80.75      7.55 o
  -1  -2  12       16.24       10.68      2.87 o
   0  -2  12       27.30       27.22      2.41 o
   1  -2  12       55.08       55.12      6.51 o
   2  -2  12        1.30        1.82      1.30 o
   3  -2  12        0.27        0.26      1.30 o
   4  -2  12      485.09      570.99     34.64 o
  -6  -1  12        2.10        2.08      1.56 o
  -5  -1  12       85.32       87.26      7.29 o
  -4  -1  12        0.20       -0.26      1.30 o
  -3  -1  12        0.02       -0.26      1.56 o
  -2  -1  12        0.92       -0.52      1.56 o
  -1  -1  12       16.09       13.02      3.13 o
   0  -1  12        5.13        3.35      1.14 o
   1  -1  12       20.79       18.25      4.17 o
   2  -1  12        8.07        5.21      1.82 o
   3  -1  12       34.33       34.64      4.17 o
   4  -1  12      113.62      125.55      9.12 o
  -7   0  12        0.32       -0.26      1.30 o
  -6   0  12        0.06       -1.04      1.30 o
  -5   0  12       19.60       13.81      2.60 o
  -4   0  12        2.84        2.60      1.56 o
  -3   0  12       30.27       29.70      4.17 o
  -2   0  12       11.16       13.55      3.13 o
  -1   0  12        7.44        8.34      2.60 o
   0   0  12        4.09        4.64      1.30 o
   1   0  12       68.57       73.80      8.08 o
   2   0  12        0.12        0.26      1.30 o
   3   0  12       43.11       58.09      5.21 o
   4   0  12       11.63        8.08      2.08 o
  -7   1  12        0.10        1.56      1.30 o
  -6   1  12        9.80       13.81      2.34 o
  -5   1  12        0.17       -0.52      1.30 o
  -4   1  12        0.20       -0.26      1.30 o
  -3   1  12       18.18       22.14      3.65 o
  -2   1  12        8.22        6.51      2.34 o
  -1   1  12        3.57        4.95      2.34 o
   0   1  12        0.55        0.96      1.06 o
   1   1  12       46.91       52.62      4.69 o
   2   1  12      193.39      218.81     14.59 o
   3   1  12       14.17       19.54      3.13 o
   4   1  12       60.24       75.02      5.99 o
  -7   2  12       12.76       11.72      2.08 o
  -6   2  12        2.04        2.08      1.56 o
  -5   2  12       15.82       15.37      2.87 o
  -4   2  12       10.11        7.55      2.08 o
  -3   2  12        7.22        5.99      2.08 o
  -2   2  12       25.05       21.62      3.91 o
  -1   2  12        5.12        6.77      2.60 o
   0   2  12        0.94        0.87      1.06 o
   1   2  12       70.35       67.47      5.73 o
   2   2  12        0.19       -0.78      1.30 o
   3   2  12        6.94        7.81      2.08 o
   4   2  12        1.99        5.73      1.82 o
  -7   3  12        3.99        5.47      1.82 o
  -6   3  12       13.74       13.55      2.60 o
  -5   3  12        0.34        0.26      1.56 o
  -4   3  12       32.71       27.35      3.91 o
  -3   3  12        0.97        5.47      2.08 o
  -2   3  12       20.15       17.97      3.65 o
  -1   3  12      114.32       98.98      9.12 o
   0   3  12        0.20       -0.38      0.90 o
   1   3  12        0.85        0.26      1.30 o
   2   3  12        0.58       -0.26      1.30 o
   3   3  12       22.51       23.70      3.39 o
  -6   4  12        0.05        0.26      1.30 o
  -5   4  12        4.31        5.21      2.08 o
  -4   4  12       98.15      105.65      6.26 o
  -3   4  12        1.96        1.56      1.82 o
  -2   4  12        0.28       -1.30      1.56 o
  -1   4  12        4.47        3.39      1.25 o
   0   4  12       45.49       47.70      8.99 o
   1   4  12        0.93        1.04      1.56 o
   2   4  12       50.31       54.18      5.21 o
   3   4  12       31.42       41.94      4.17 o
  -6   5  12        0.02       -0.52      1.30 o
  -5   5  12       16.59       21.10      3.39 o
  -4   5  12        8.07        3.65      1.82 o
  -3   5  12       11.82       10.68      2.87 o
  -2   5  12        9.65        4.69      2.34 o
  -1   5  12      110.71      129.86     11.85 o
   0   5  12       21.38       26.05      3.65 o
   1   5  12       59.97       64.60      5.73 o
   2   5  12       17.65       20.84      3.39 o
  -6   6  12        4.46        8.34      2.34 o
  -5   6  12       30.14       33.60      4.69 o
  -4   6  12        4.28        2.34      1.82 o
  -3   6  12       11.35       19.02      3.65 o
  -2   6  12       22.33       20.84      4.17 o
  -1   6  12        3.98        6.87      3.65 o
   0   6  12        0.77        0.78      1.56 o
   1   6  12        3.46        2.87      1.82 o
   2   6  12        4.30        4.17      1.82 o
  -5   7  12        3.68        2.34      1.82 o
  -4   7  12      235.28      240.17     18.23 o
  -3   7  12       52.08       39.59      5.73 o
  -2   7  12       14.31        7.81      2.87 o
  -1   7  12        3.72        5.47      2.08 o
   0   7  12        6.94        7.29      2.34 o
   1   7  12        5.62        5.73      2.08 o
  -4   8  12        6.93        7.55      2.87 o
  -3   8  12      204.29      201.36     15.89 o
  -2   8  12       65.70       75.02     12.76 o
  -1   8  12       15.60       20.32      3.39 o
   0   8  12        0.59        1.30      1.82 o
  -1  -9  13        9.08        5.99      3.13 o
   0  -9  13       14.60       16.56      3.26 o
  -2  -8  13       11.61       11.72      3.65 o
  -1  -8  13        1.21       -1.30      2.08 o
   0  -8  13        7.06        7.43      3.78 o
   1  -8  13        2.80        2.60      1.82 o
   2  -8  13        0.07        0.52      1.56 o
  -3  -7  13       50.74       43.50      5.99 o
  -2  -7  13        0.08        2.08      2.34 o
  -1  -7  13       26.33       17.71      4.17 o
   0  -7  13       13.96       14.61      3.00 o
   1  -7  13        0.07       -0.26      1.30 o
   2  -7  13        1.77        1.30      1.56 o
  -4  -6  13        3.95        3.91      2.34 o
  -3  -6  13        0.76        2.60      2.34 o
  -2  -6  13       29.52       28.13      4.95 o
  -1  -6  13       21.42       22.14      4.43 o
   0  -6  13       15.84       20.46      2.36 o
   1  -6  13       24.41       26.57      3.65 o
   2  -6  13       27.56       32.56      4.17 o
   3  -6  13      157.87      162.28     11.46 o
  -4  -5  13       27.54       24.49      4.17 o
  -3  -5  13      106.88      108.88      9.64 o
  -2  -5  13       13.89       11.72      3.13 o
  -1  -5  13       50.28       36.73      5.47 o
   0  -5  13       28.61       30.89      5.08 o
   1  -5  13       29.24       38.01      7.42 o
   2  -5  13        0.05        0.78      1.56 o
   3  -5  13       31.94       44.02      4.43 o
  -5  -4  13       26.21       33.08      4.43 o
  -4  -4  13        3.79        1.56      1.82 o
  -3  -4  13       63.72       51.06      5.73 o
  -2  -4  13       10.74        7.03      2.60 o
  -1  -4  13       33.33       29.96      4.95 o
   0  -4  13       31.49       34.86      6.51 o
   1  -4  13        9.74       11.53      1.97 o
   2  -4  13        0.20        1.82      1.56 o
   3  -4  13      316.17      348.01     22.14 o
  -5  -3  13        3.28        1.82      1.82 o
  -4  -3  13        0.41        0.00      1.56 o
  -3  -3  13        2.88        3.91      2.08 o
  -2  -3  13       14.14       16.93      3.65 o
  -1  -3  13        0.94        1.04      2.08 o
   0  -3  13       22.38       21.05      2.36 o
   1  -3  13        0.74        1.74      1.16 o
   2  -3  13        1.53        2.87      1.82 o
   3  -3  13       88.87       99.25      7.81 o
  -6  -2  13        8.07        7.55      2.08 o
  -5  -2  13        4.81        8.86      2.34 o
  -4  -2  13        5.49        4.95      2.08 o
  -3  -2  13        2.14        4.43      2.08 o
  -2  -2  13        0.03        0.00      1.56 o
  -1  -2  13        3.61        2.08      2.08 o
   0  -2  13       40.14       40.45      4.95 o
   1  -2  13        2.02        2.79      2.47 o
   2  -2  13       62.53       65.12      5.73 o
   3  -2  13       29.16       29.70      3.91 o
  -6  -1  13        0.52        2.34      1.82 o
  -5  -1  13        3.08        3.91      1.82 o
  -4  -1  13        0.81        0.52      1.56 o
  -3  -1  13        8.56        9.38      2.60 o
  -2  -1  13        8.65       12.76      3.13 o
  -1  -1  13        2.14        1.56      2.08 o
   0  -1  13        8.67        8.77      3.78 o
   1  -1  13      223.48      267.52     17.19 o
   2  -1  13        1.04        0.26      1.30 o
   3  -1  13       18.24       21.62      3.39 o
  -6   0  13        6.11        6.51      2.08 o
  -5   0  13        5.84        5.99      2.08 o
  -4   0  13       15.74       15.89      3.13 o
  -3   0  13        8.56        8.86      2.60 o
  -2   0  13       14.88       18.23      3.65 o
  -1   0  13        6.13        9.12      2.87 o
   0   0  13       38.22       36.85      5.08 o
   1   0  13        0.80        2.87      1.56 o
   2   0  13       19.17       20.84      3.39 o
   3   0  13        4.56        3.91      1.82 o
  -6   1  13        0.03       -0.52      1.56 o
  -5   1  13       72.42       84.66      7.55 o
  -4   1  13       12.27       10.68      2.87 o
  -3   1  13       26.33       23.44      3.91 o
  -2   1  13       74.91       73.72      7.29 o
  -1   1  13        0.03       -0.52      1.82 o
   0   1  13        0.82        1.36      1.17 o
   1   1  13       19.00       20.84      3.13 o
   2   1  13       17.45       21.36      3.39 o
   3   1  13       15.66       16.67      3.13 o
  -6   2  13        3.29        5.73      2.08 o
  -5   2  13       57.23       64.08      6.25 o
  -4   2  13        7.53        9.38      2.60 o
  -3   2  13        0.13       -1.04      1.56 o
  -2   2  13        0.97       -0.52      1.82 o
  -1   2  13       77.00       71.37      7.29 o
   0   2  13        0.14       -0.80      1.10 o
   1   2  13       59.89       62.00      5.47 o
   2   2  13        2.31        2.08      1.82 o
   3   2  13       16.98       16.93      3.13 o
  -6   3  13       24.05       26.57      3.91 o
  -5   3  13        2.75        1.82      1.82 o
  -4   3  13        2.84        3.65      2.08 o
  -3   3  13        0.83       -1.30      1.56 o
  -2   3  13      100.89      113.57     10.16 o
  -1   3  13       24.78       26.83      4.95 o
   0   3  13       47.70       47.13      5.08 o
   1   3  13        7.77        8.34      2.34 o
   2   3  13        8.04        7.55      2.34 o
  -6   4  13        4.51        3.65      2.08 o
  -5   4  13        7.61        7.55      2.60 o
  -4   4  13       22.05       20.32      3.91 o
  -3   4  13        0.34       -1.56      1.56 o
  -2   4  13       10.23        9.90      3.13 o
  -1   4  13        1.04        0.78      1.30 o
   0   4  13        1.90        2.60      1.82 o
   1   4  13        0.04        0.52      1.56 o
   2   4  13       29.44       40.90      4.69 o
  -5   5  13      113.60      111.49      9.64 o
  -4   5  13       41.71       47.67      5.73 o
  -3   5  13       57.29       50.79      5.99 o
  -2   5  13       21.41       14.33      3.65 o
  -1   5  13        8.15        6.20      1.81 o
   0   5  13        6.51       10.42      2.60 o
   1   5  13        1.92        3.91      2.08 o
  -5   6  13        3.38        2.87      2.08 o
  -4   6  13      339.66      334.72     24.23 o
  -3   6  13       61.12       57.05      6.51 o
  -2   6  13        0.35       -1.30      1.82 o
  -1   6  13        0.01        0.52      1.34 o
   0   6  13        0.31       -0.26      1.56 o
  -4   7  13       10.61       17.45      3.91 o
  -3   7  13       55.05       53.14      7.03 o
  -2   7  13        0.04        1.04      2.34 o
  -1   7  13        7.54        7.81      2.34 o
  -2  -7  14       30.76       24.23      4.95 o
  -1  -7  14        6.25        7.29      3.39 o
   0  -7  14        6.22        6.92      1.88 o
  -3  -6  14        0.00        1.82      2.34 o
  -2  -6  14       14.13       12.50      3.65 o
  -1  -6  14        5.63        6.51      3.13 o
   0  -6  14        9.17       11.83      4.95 o
   1  -6  14        3.71        7.03      2.08 o
  -3  -5  14        1.35       -0.26      2.08 o
  -2  -5  14        1.54        0.52      2.08 o
  -1  -5  14        1.78        3.65      2.34 o
   0  -5  14        0.02       -0.11      1.95 o
   1  -5  14        4.37        8.08      2.34 o
   2  -5  14       54.69       63.56      5.73 o
  -4  -4  14        1.85        3.13      2.08 o
  -3  -4  14        0.30       -0.52      1.82 o
  -2  -4  14        0.14        1.82      2.34 o
  -1  -4  14       28.45       22.14      4.69 o
   0  -4  14       27.79       29.16      5.34 o
   1  -4  14       61.43       64.34      5.73 o
   2  -4  14        1.96       -0.26      1.56 o
  -4  -3  14        5.39        4.43      2.34 o
  -3  -3  14        8.35        7.81      2.87 o
  -2  -3  14        2.42        4.69      2.60 o
  -1  -3  14        0.00        1.04      2.34 o
   0  -3  14       95.99      110.35     20.58 o
   1  -3  14       15.23       15.11      2.87 o
   2  -3  14        1.62        0.78      1.56 o
  -5  -2  14       22.51       29.43      4.43 o
  -4  -2  14        1.61       -0.26      1.82 o
  -3  -2  14        6.59        7.81      2.60 o
  -2  -2  14        6.16        7.03      2.60 o
  -1  -2  14        8.06        7.81      3.13 o
   0  -2  14        0.11        0.61      1.14 o
   1  -2  14        3.15        3.91      1.82 o
   2  -2  14       12.22       15.11      2.87 o
  -5  -1  14       17.97       19.02      3.65 o
  -4  -1  14       26.74       27.09      4.43 o
  -3  -1  14       22.57       30.22      4.95 o
  -2  -1  14        0.09        0.78      2.08 o
  -1  -1  14        1.48        1.04      2.34 o
   0  -1  14       31.39       31.24      3.18 o
   1  -1  14       23.33       27.35      3.91 o
   2  -1  14        4.64        7.55      2.34 o
  -5   0  14        1.72        1.82      2.08 o
  -4   0  14        0.92        0.78      1.82 o
  -3   0  14        2.06        1.30      1.82 o
  -2   0  14       66.74       63.30      7.03 o
  -1   0  14        0.14        1.04      2.34 o
   0   0  14       16.55       18.43      5.08 o
   1   0  14        0.90        1.82      1.82 o
   2   0  14       12.32       13.02      2.87 o
  -5   1  14       15.19       20.58      3.65 o
  -4   1  14        4.37        4.17      2.34 o
  -3   1  14       38.92       47.15      6.25 o
  -2   1  14       19.12       15.37      3.65 o
  -1   1  14       25.46       19.54      4.43 o
   0   1  14        3.85        1.70      1.49 o
   1   1  14       17.02       22.66      3.65 o
   2   1  14       12.15       11.46      2.87 o
  -5   2  14        8.41       10.68      2.87 o
  -4   2  14        0.62        1.04      2.08 o
  -3   2  14       18.58       18.49      3.91 o
  -2   2  14        8.54       12.50      3.39 o
  -1   2  14        7.59        8.08      3.13 o
   0   2  14        0.08       -0.29      1.34 o
   1   2  14        8.96       10.42      2.60 o
  -5   3  14       49.05       62.26      6.51 o
  -4   3  14       94.22      101.59      9.38 o
  -3   3  14       14.15       14.07      3.39 o
  -2   3  14        2.39        3.39      2.60 o
  -1   3  14       10.68        9.12      3.39 o
   0   3  14        9.18       11.20      2.87 o
   1   3  14        4.98        7.03      2.34 o
  -4   4  14       30.77       32.04      5.21 o
  -3   4  14        3.66        2.87      2.60 o
  -2   4  14        0.24       -2.08      2.08 o
  -1   4  14        2.84        5.60      1.81 o
   0   4  14        0.77        0.78      1.56 o
  -4   5  14       27.91       33.08      5.21 o
  -3   5  14        0.08       -0.52      2.08 o
  -2   5  14        2.95        9.12      3.13 o
  -1   5  14        0.52       -0.06      1.49 o
  -1  -5  15       16.09       19.80      4.69 o
  -2  -4  15        1.80        2.08      2.34 o
  -1  -4  15        0.79        0.00      2.34 o
   0  -4  15        0.20       -1.04      1.25 o
  -3  -3  15        0.02       -1.82      1.82 o
  -2  -3  15        1.13        2.08      2.34 o
  -1  -3  15       14.38       12.24      3.91 o
   0  -3  15       58.88       62.82     11.72 o
  -3  -2  15       30.53       27.09      4.69 o
  -2  -2  15        0.14       -0.78      2.08 o
  -1  -2  15        1.22        0.78      2.34 o
   0  -2  15        5.18        8.24      1.93 o
  -3  -1  15       11.56        9.90      3.13 o
  -2  -1  15       11.54        6.51      3.13 o
  -1  -1  15        7.22        5.99      2.87 o
   0  -1  15        4.41        5.05      1.81 o
  -3   0  15        8.86       10.94      3.13 o
  -2   0  15       11.10        9.90      3.39 o
  -1   0  15        0.34        0.26      2.34 o
   0   0  15        6.45        8.48      1.93 o
  -3   1  15        0.13        1.04      2.34 o
  -2   1  15       12.75       21.10      4.69 o
  -1   1  15       24.20       28.91      5.47 o
   0   1  15        1.66        3.39      2.08 o
  -3   2  15        3.44        5.47      2.87 o
  -2   2  15        0.84        1.04      2.60 o
  -1   2  15        1.44        4.17      2.87 o
  -2   3  15        0.30       -1.30      2.34 o
 
